# Supplementary material for: Site-2 protease Sll0528 interacts with RbcR to regulate carbon/nitrogen homeostasis in the cyanobacterium Synechocystis sp. PCC 6803
Source: Front Microbiol. 2025 Apr 9;16:1556583. doi: 10.3389/fmicb.2025.1556583 (PMC12014562; doi:10.3389/fmicb.2025.1556583)
Supplement: Supplementary file 2 [file Data_Sheet_2.XLSX]

## Sheet: Supplemental Table S4
Supplemental Table S4. Identified biotinylated proteins.
KO Name	locus_tag	Accession	Description	FC(Pt/TB)	Log2FC	P value	Pt/TB	exclusively in Pt, but not TB	Pt/TB enrich	FC(PtN/TB)	Log2FC	P value	PtN/TB	exclusively in PtN, but not TB	PtN/TB enrich	FC(PtN/Pt)	Log2FC	P value	PtN/Pt	exclusively in PtN, but not Pt	PtN/Pt enrich	TB average	Pt average	PtN average	KO Name	Pathway ID	Pathway_defition	COG ID	COG_Functional Categories	Pfam ID	Domain	Domain Description	Unique Peptides	Coverage %	Exp. q-value: Combined	Sum PEP Score	# Peptides	# PSMs	# Protein Groups	# AAs	MW [kDa]	calc. pI	Score Sequest HT: Sequest HT	# Peptides (by Search Engine): Sequest HT	Modifications
Sll1486	Sll1486	P74612	Sll1486 protein OS=Synechocystis sp. (strain PCC 6803 / Kazusa) OX=1111708 GN=sll1486 PE=4 SV=1	1.02052	0.0293029	0.954701	no		no	0.603633	-0.728256	0.179376	no		no	0.591496	-0.757559	0.150036	no		no	5022200	5125250	3.03157e+06	------	------	------	COG4244	S:Function unknown	PF09990.12	DUF2231	Predicted membrane protein	1	10.2	0	10.706	1	13	1	265	29.493	7.17265	10.706	1
accB, bccP	slr0435	Q55120	Biotin carboxyl carrier protein of acetyl-CoA carboxylase OS=Synechocystis sp. (strain PCC 6803 / Kazusa) OX=1111708 GN=accB PE=4 SV=1	0.907237	-0.140449	0.460394	no		no	0.494792	-1.01511	0.000148886	down		no	0.545383	-0.874657	0.0124107	no		no	2.90883e+06	2639000	1.43927e+06	accB, bccP	syz01212;syz01200;syz00620;syz00061;syz01100;syz01110;syz00640;syz01120	Fatty acid metabolism;Carbon metabolism;Pyruvate metabolism;Fatty acid biosynthesis;Metabolic pathways;Biosynthesis of secondary metabolites;Propanoate metabolism;Microbial metabolism in diverse environments	COG0511	I:Lipid transport and metabolism	PF00364.25	Biotin_lipoyl	Biotin-requiring enzyme	9	77.3	0	323.31	9	141	1	154	16.313	4.27625	323.31	9	39;84
rppB,sll0798	sll0798	Q55932	Sensor histidine kinase RppB OS=Synechocystis sp. (strain PCC 6803 / Kazusa) OX=1111708 GN=rppB PE=1 SV=1	0.631504	-0.663136	0.197967	no		no	0.526972	-0.924203	0.0538004	no		no	0.834471	-0.261067	0.663732	no		no	564977	356785	297727	nrsS, rppB;manS	syz02020	Two-component system	COG0642;ENOG410XNMH	T:Signal transduction mechanisms;	PF02518.29;PF00512.28	HATPase_c;HisKA	Histidine kinase-, DNA gyrase B-, and HSP90-like ATPase;His Kinase A	1	4	0.0051414	0.96336	1	11	1	454	50.465	6.06776	0.96336	1
rbcL, cbbL	slr0009	P54205	Ribulose bisphosphate carboxylase large chain OS=Synechocystis sp. (strain PCC 6803 / Kazusa) OX=1111708 GN=cbbL PE=1 SV=1	0.936093	-0.0952769	0.472312	no		no	1.67803	0.74677	0.0032044	no		no	1.79259	0.842047	0.00869369	no		no	505340	473045	847977	rbcL, cbbL	syz01200;syz00710;syz01100;syz00630;syz01110;syz01120	Carbon metabolism;Carbon fixation in photosynthetic organisms;Metabolic pathways;Glyoxylate and dicarboxylate metabolism;Biosynthesis of secondary metabolites;Microbial metabolism in diverse environments	COG1850	G:Carbohydrate transport and metabolism	PF00016.23;PF02788.19	RuBisCO_large;RuBisCO_large_N	Ribulose bisphosphate carboxylase large chain, catalytic domain;Ribulose bisphosphate carboxylase large chain, N-terminal domain	25	57.2	0	323.31	26	312	1	470	52.49	5.77509	323.31	26	37;207;245;246;261;338;344;467
fni ,sll1556	sll1556	P74287	Isopentenyl-diphosphate delta-isomerase OS=Synechocystis sp. (strain PCC 6803 / Kazusa) OX=1111708 GN=fni PE=3 SV=1	0.820039	-0.286236	0.722798	no		no	0.31203	-1.68024	0.162454	no		no	0.380507	-1.39401	0.324203	no		no	499043	409235	155717	idi, IDI	syz01100;syz01110;syz00900	Metabolic pathways;Biosynthesis of secondary metabolites;Terpenoid backbone biosynthesis	COG1304	C:Energy production and conversion	PF01070.21	FMN_dh	FMN-dependent dehydrogenase	1	5.4	0.0050251	0.7723	1	10	1	349	37.541	4.99236	0.7723	1
cpcC1,sll1580	sll1580	P73203	Phycobilisome 32.1 kDa linker polypeptide, phycocyanin-associated, rod 1 OS=Synechocystis sp. (strain PCC 6803 / Kazusa) OX=1111708 GN=cpcC1 PE=1 SV=3	1.48335	0.568856	0.0011029	no		no	0.878799	-0.186395	0.109845	no		no	0.592443	-0.755251	0.00300426	no		no	297550	441370	261487	apcE;cpcC;cpcG	syz01100;syz00196	Metabolic pathways;Photosynthesis - antenna proteins	ENOG410XTHU;ENOG410Y9V4	S:Function unknown;	PF00427.24;PF01383.24	PBS_linker_poly;CpcD	Phycobilisome Linker polypeptide;CpcD/allophycocyanin linker domain	14	49.8	0	323.31	14	168	1	291	32.52	9.35141	323.31	14	50
rbcS, cbbS	slr0012	P54206	Ribulose bisphosphate carboxylase small subunit OS=Synechocystis sp. (strain PCC 6803 / Kazusa) OX=1111708 GN=cbbS PE=1 SV=1	0.845966	-0.241328	0.126185	no		no	1.41151	0.497241	0.00852437	no		no	1.66852	0.738569	0.0100491	no		no	257303	217670	363187	rbcS, cbbS	syz01200;syz00710;syz01100;syz00630;syz01110;syz01120	Carbon metabolism;Carbon fixation in photosynthetic organisms;Metabolic pathways;Glyoxylate and dicarboxylate metabolism;Biosynthesis of secondary metabolites;Microbial metabolism in diverse environments	COG4451	C:Energy production and conversion	PF00101.23	RuBisCO_small	Ribulose bisphosphate carboxylase, small chain	6	61.9	0	323.31	6	73	1	113	13.239	5.35914	323.31	6
ATPF1B, atpD;ATPF1A, atpA	sll1326	P27179	ATP synthase subunit alpha OS=Synechocystis sp. (strain PCC 6803 / Kazusa) OX=1111708 GN=atpA PE=3 SV=1	1.24481	0.315923	0.0845777	no		no	1.93302	0.950856	0.000552967	no		no	1.55287	0.634933	0.00540959	no		no	186820	232555	361127	ATPF1B, atpD;ATPF1A, atpA	syz01100;syz00195;syz00190	Metabolic pathways;Photosynthesis;Oxidative phosphorylation	COG0056	C:Energy production and conversion	PF00006.28;PF00306.30;PF02874.26	ATP-synt_ab;ATP-synt_ab_C;ATP-synt_ab_N	ATP synthase alpha/beta family, nucleotide-binding domain;ATP synthase alpha/beta chain, C terminal domain;ATP synthase alpha/beta family, beta-barrel domain	19	45.5	0	323.31	19	214	1	503	53.965	4.96019	323.31	19	104;147;157;274;278
rps1A	slr1356	P73530	30S ribosomal protein S1 homolog A OS=Synechocystis sp. (strain PCC 6803 / Kazusa) OX=1111708 GN=rps1A PE=3 SV=1	3.00198	1.58591	0.0731717	no		no	1.42168	0.507593	0.51215	no		no	0.473579	-1.07832	0.0051624	down		no	183900	552065	261447	RP-S1, rpsA	syz03010	Ribosome	COG0539	J:Translation, ribosomal structure and biogenesis	PF00575.26	S1	S1 RNA binding domain	7	23.8	0	9.333	7	37	1	328	36.57	4.5518	9.333	7
gap2,sll1342	sll1342	P80505	Glyceraldehyde-3-phosphate dehydrogenase 2 OS=Synechocystis sp. (strain PCC 6803 / Kazusa) OX=1111708 GN=gap2 PE=1 SV=3	1.06759	0.0943621	0.223591	no		no	1.10585	0.145152	0.154177	no		no	1.03583	0.0507902	0.670878	no		no	147130	157075	162703	gap2, gapB;GAPDH, gapA	syz01200;syz01230;syz00710;syz00010;syz01100;syz01110;syz01120	Carbon metabolism;Biosynthesis of amino acids;Carbon fixation in photosynthetic organisms;Glycolysis / Gluconeogenesis;Metabolic pathways;Biosynthesis of secondary metabolites;Microbial metabolism in diverse environments	COG0057	G:Carbohydrate transport and metabolism	PF02800.23;PF00044.27	Gp_dh_C;Gp_dh_N	Glyceraldehyde 3-phosphate dehydrogenase, C-terminal domain;Glyceraldehyde 3-phosphate dehydrogenase, NAD binding domain	14	57	0	323.31	14	169	1	337	36.512	6.00404	323.31	14	308
cpcG;apcE;cpcC	slr2051	P73093	Phycobilisome rod-core linker polypeptide CpcG OS=Synechocystis sp. (strain PCC 6803 / Kazusa) OX=1111708 GN=cpcG PE=1 SV=2	1.24604	0.317354	0.00380276	no		no	1.29711	0.375304	0.00384767	no		no	1.04099	0.0579502	0.504835	no		no	143627	178965	186300	cpcG;apcE;cpcC	syz01100;syz00196	Metabolic pathways;Photosynthesis - antenna proteins	ENOG410Y9Q6	S:Function unknown	PF00427.24	PBS_linker_poly	Phycobilisome Linker polypeptide	16	64.7	0	323.31	16	171	1	249	28.901	9.33588	323.31	16	42;216;221
slr0006	slr0006	Q55667	Slr0006 protein OS=Synechocystis sp. (strain PCC 6803 / Kazusa) OX=1111708 GN=slr0006 PE=4 SV=1	0.752315	-0.410592	0.00127764	no		no	0.923837	-0.11429	0.0115428	no		no	1.22799	0.296302	0.00160705	no		no	127883	96208.5	118143	------	------	------	COG0009	J:Translation, ribosomal structure and biogenesis	PF01300.21	Sua5_yciO_yrdC	Telomere recombination	8	38.7	0	94.301	8	58	1	217	23.373	8.70363	94.301	8	90
psbA3,sll1867	sll1867	P16033	Photosystem II protein D1 2 OS=Synechocystis sp. (strain PCC 6803 / Kazusa) OX=1111708 GN=psbA3 PE=1 SV=1	1.07754	0.107739	0.274624	no		no	1.04839	0.0681788	0.539197	no		no	0.972952	-0.0395602	0.72345	no		no	120887	130260	126737	psbA;psbD	syz01100;syz00195	Metabolic pathways;Photosynthesis	ENOG410XPX5	C:Energy production and conversion	PF00124.22	Photo_RC	Photosynthetic reaction centre protein	8	27.5	0	323.31	8	81	2	360	39.721	5.37711	323.31	8
apcE;cpcC;cpcG	slr0335	Q55544	Phycobiliprotein ApcE OS=Synechocystis sp. (strain PCC 6803 / Kazusa) OX=1111708 GN=apcE PE=1 SV=1	1.93792	0.95451	0.27761	no		no	3.27999	1.71369	3.44035e-05	up		enrich	1.69253	0.759179	0.0324299	no		no	117030	226795	383857	apcE;cpcC;cpcG	syz01100;syz00196	Metabolic pathways;Photosynthesis - antenna proteins	ENOG410XR18	C:Energy production and conversion	PF00427.24;PF00502.22	PBS_linker_poly;Phycobilisome	Phycobilisome Linker polypeptide;Phycobilisome protein	46	62.5	0	323.31	46	433	1	896	100.29	9.25303	323.31	46	156;269;605;620;667;788
psbB;psbC	sll0851	P09193	Photosystem II CP43 reaction center protein OS=Synechocystis sp. (strain PCC 6803 / Kazusa) OX=1111708 GN=psbC PE=1 SV=3	1.28042	0.356619	0.0565844	no		no	1.16389	0.218949	0.0386577	no		no	0.908986	-0.13767	0.181169	no		no	114857	147065	133680	psbB;psbC	syz01100;syz00195	Metabolic pathways;Photosynthesis	ENOG410XQVF	S:Function unknown	PF00421.22	PSII	Photosystem II protein	13	38.5	0	323.31	13	158	1	460	50.302	6.10572	323.31	13	9;343;383
apcE;cpcC;cpcG	sll1579	P73204	Phycobilisome 32.1 kDa linker polypeptide, phycocyanin-associated, rod 2 OS=Synechocystis sp. (strain PCC 6803 / Kazusa) OX=1111708 GN=cpcC2 PE=1 SV=1	2.98212	1.57634	0.130678	no		no	2.89283	1.53248	1.13763e-07	up		enrich	0.970059	-0.0438562	0.864671	no		no	114647	341890	331653	apcE;cpcC;cpcG	syz01100;syz00196	Metabolic pathways;Photosynthesis - antenna proteins	ENOG4111EXV	C:Energy production and conversion	PF00427.24;PF01383.24	PBS_linker_poly;CpcD	Phycobilisome Linker polypeptide;CpcD/allophycocyanin linker domain	12	47.6	0	323.31	12	162	1	273	30.797	9.38913	323.31	12	50
tuf, TUFM;fusA, GFM, EFG;typA, bipA;infB, MTIF2	sll1099	P74227	Elongation factor Tu OS=Synechocystis sp. (strain PCC 6803 / Kazusa) OX=1111708 GN=tuf PE=1 SV=1	1.97199	0.97965	0.00163064	no		no	2.01049	1.00755	5.5587e-05	up		enrich	1.01953	0.0279003	0.724049	no		no	106083	209195	213280	tuf, TUFM;fusA, GFM, EFG;typA, bipA;infB, MTIF2	------	------	COG0050	J:Translation, ribosomal structure and biogenesis	PF00009.30;PF03143.20;PF03144.28	GTP_EFTU;GTP_EFTU_D3;GTP_EFTU_D2	Elongation factor Tu GTP binding domain;Elongation factor Tu C-terminal domain;Elongation factor Tu domain 2	26	79.2	0	323.31	26	346	1	399	43.733	5.15913	323.31	26	34;140;193;213;261;270;355;357;364;378
psbD,slr0927	slr0927	P09192	Photosystem II D2 protein OS=Synechocystis sp. (strain PCC 6803 / Kazusa) OX=1111708 GN=psbD PE=1 SV=2	0.98418	-0.0230063	0.896131	no		no	0.858663	-0.219836	0.174663	no		no	0.872466	-0.196829	0.383347	no		no	100262	98675.5	86091	psbA;psbD	syz01100;syz00195	Metabolic pathways;Photosynthesis	ENOG410XRUT	C:Energy production and conversion	PF00124.22	Photo_RC	Photosynthetic reaction centre protein	7	27.3	0	181.87	7	97	1	352	39.492	5.3455	181.87	7	246;325;329
cpcB,sll1577	sll1577	Q54714	C-phycocyanin beta subunit OS=Synechocystis sp. (strain PCC 6803 / Kazusa) OX=1111708 GN=cpcB PE=1 SV=2	1.87068	0.903567	0.00888369	no		no	1.07127	0.0993263	0.221211	no		no	0.572664	-0.80424	0.0110494	no		no	96464.7	180455	103340	apcF;cpcB;apcD;apcA;apcB	syz01100;syz00196	Metabolic pathways;Photosynthesis - antenna proteins	ENOG410XPK8	C:Energy production and conversion	PF00502.22	Phycobilisome	Phycobilisome protein	10	69.2	0	323.31	10	104	1	172	18.126	4.98094	323.31	10	1;86;134
FBA, fbaA，sll0018	sll0018	Q55664	Fructose-bisphosphate aldolase class 2 OS=Synechocystis sp. (strain PCC 6803 / Kazusa) OX=1111708 GN=fbaA PE=1 SV=3	1.15138	0.203365	0.122894	no		no	1.4783	0.563938	2.28514e-05	no		no	1.28394	0.360573	0.0184953	no		no	95941.3	110465	141830	FBA, fbaA	syz01200;syz00051;syz01230;syz00710;syz00010;syz00680;syz00030;syz01100;syz01110;syz01120	Carbon metabolism;Fructose and mannose metabolism;Biosynthesis of amino acids;Carbon fixation in photosynthetic organisms;Glycolysis / Gluconeogenesis;Methane metabolism;Pentose phosphate pathway;Metabolic pathways;Biosynthesis of secondary metabolites;Microbial metabolism in diverse environments	COG0191	G:Carbohydrate transport and metabolism	PF01116.23	F_bP_aldolase	Fructose-bisphosphate aldolase class-II	11	41.2	0	323.31	11	115	1	359	38.972	5.46373	323.31	11
psbB;psbC	slr0906	P05429	Photosystem II CP47 reaction center protein OS=Synechocystis sp. (strain PCC 6803 / Kazusa) OX=1111708 GN=psbB PE=1 SV=1	0.57971	-0.786597	0.0180295	no		no	1.92018	0.941243	0.00013164	no		no	3.31232	1.72784	6.09339e-05	up		enrich	95484	55353	183347	psbB;psbC	syz01100;syz00195	Metabolic pathways;Photosynthesis	ENOG410XQ0W	S:Function unknown	PF00421.22	PSII	Photosystem II protein	12	31.2	0	323.31	12	106	1	507	55.902	5.52153	323.31	12	330;359;370
apcB,slr1986	slr1986	Q01952	Allophycocyanin beta chain OS=Synechocystis sp. (strain PCC 6803 / Kazusa) OX=1111708 GN=apcB PE=1 SV=1	1.68751	0.754894	0.000135654	no		no	1.02631	0.0374602	0.0945378	no		no	0.608178	-0.717434	0.000189146	no		no	94340.3	159200	96822	apcF;cpcB;apcD;apcA;apcB	syz01100;syz00196	Metabolic pathways;Photosynthesis - antenna proteins	ENOG410XR43	C:Energy production and conversion	PF00502.22	Phycobilisome	Phycobilisome protein	10	80.7	0	323.31	10	158	1	161	17.215	5.42764	323.31	10	1;24;96;149
Sll0359	Sll0359	P74426	Sll0359 protein OS=Synechocystis sp. (strain PCC 6803 / Kazusa) OX=1111708 GN=sll0359 PE=1 SV=1	1.07083	0.098736	0.690794	no		no	1.07903	0.109739	0.269034	no		no	1.00766	0.0110026	0.952432	no		no	81687.7	87474	88143.7	------	------	------	ENOG4111P7S	K:Transcription	PF14250.9	AbrB-like	AbrB-like transcriptional regulator	5	36.8	0	177.6	5	34	1	155	17.218	9.18483	177.6	5
apcC	ssr3383	Q01950	Phycobilisome 7.8 kDa linker polypeptide, allophycocyanin-associated, core OS=Synechocystis sp. (strain PCC 6803 / Kazusa) OX=1111708 GN=apcC PE=1 SV=1	2.5869	1.37123	0.159634	no		no	2.41975	1.27486	0.00213568	up		enrich	0.935385	-0.0963678	0.70469	no		no	81143.3	209910	196347	apcC	syz01100;syz00196	Metabolic pathways;Photosynthesis - antenna proteins	ENOG41122US	H:Coenzyme transport and metabolism	PF01383.24	CpcD	CpcD/allophycocyanin linker domain	3	50.7	0	56.415	3	31	1	67	7.7059	10.9357	56.415	3
ATPF1G, atpG	sll1327	P17253	ATP synthase gamma chain OS=Synechocystis sp. (strain PCC 6803 / Kazusa) OX=1111708 GN=atpG PE=3 SV=1	0.833281	-0.263126	0.401134	no		no	2.31439	1.21063	0.000694767	up		enrich	2.77744	1.47376	0.000154828	up		enrich	61238.7	51029	141730	ATPF1G, atpG	syz01100;syz00195;syz00190	Metabolic pathways;Photosynthesis;Oxidative phosphorylation	COG0224	C:Energy production and conversion	PF00231.22	ATP-synt	ATP synthase	14	50	0	323.31	14	82	1	314	34.605	6.50468	323.31	14
cpcD,ssl3093	ssl3093	P73202	Phycobilisome 8.9 kDa linker polypeptide, phycocyanin-associated, rod OS=Synechocystis sp. (strain PCC 6803 / Kazusa) OX=1111708 GN=cpcD PE=1 SV=1	1.90238	0.927804	0.00707638	no		no	0.798584	-0.324484	0.128756	no		no	0.419782	-1.25229	0.00594835	down		no	60816	115695	48566.7	cpcD;petH	syz01100;syz00195;syz00196	Metabolic pathways;Photosynthesis;Photosynthesis - antenna proteins	ENOG4112BZI	S:Function unknown	PF01383.24	CpcD	CpcD/allophycocyanin linker domain	5	72.3	0	155.36	5	46	1	83	9.3222	9.38842	155.36	5	1
sll1021	sll1021	P72929	Flotillin family inner membrane protein sll1021 OS=Synechocystis sp. (strain PCC 6803 / Kazusa) OX=1111708 GN=sll1021 PE=3 SV=1	0.896544	-0.157553	0.249265	no		no	0.628266	-0.670552	0.0285271	no		no	0.700764	-0.512999	4.78563e-06	no		no	56078.7	50277	35232.3	------	------	------	COG2268	S:Function unknown	PF01145.28;PF15975.8	Band_7;Flot	SPFH domain / Band 7 family;Flotillin	28	47.1	0	323.31	28	222	1	673	74.423	5.08012	323.31	28
ATPF0B, atpF	sll1323	P27183	ATP synthase subunit b' OS=Synechocystis sp. (strain PCC 6803 / Kazusa) OX=1111708 GN=atpF2 PE=3 SV=1	1.04686	0.0660648	0.531017	no		no	0.450901	-1.14912	0.000110649	down		no	0.430719	-1.21518	0.00390174	down		no	52645.7	55112.5	23738	ATPF0B, atpF	syz01100;syz00195;syz00190	Metabolic pathways;Photosynthesis;Oxidative phosphorylation	COG0711	C:Energy production and conversion	PF00430.21	ATP-synt_B	ATP synthase B/B' C	7	49.7	0	323.31	7	50	1	143	16.245	5.1589	323.31	7
glpX-SEBP	slr2094	P73922	D-fructose 1,6-bisphosphatase class 2/sedoheptulose 1,7-bisphosphatase OS=Synechocystis sp. (strain PCC 6803 / Kazusa) OX=1111708 GN=slr2094 PE=1 SV=1	1.39499	0.480258	0.00276104	no		no	1.3387	0.420831	0.00225176	no		no	0.959645	-0.0594273	0.312769	no		no	49163.7	68583	65815.3	glpX-SEBP	syz01200;syz00051;syz00710;syz00010;syz00680;syz00030;syz01100;syz01110;syz01120	Carbon metabolism;Fructose and mannose metabolism;Carbon fixation in photosynthetic organisms;Glycolysis / Gluconeogenesis;Methane metabolism;Pentose phosphate pathway;Metabolic pathways;Biosynthesis of secondary metabolites;Microbial metabolism in diverse environments	COG1494	G:Carbohydrate transport and metabolism	PF03320.16	FBPase_glpX	Bacterial fructose-1,6-bisphosphatase, glpX-encoded	15	49.3	0	323.31	15	148	1	345	37.074	5.10274	323.31	15	1;40;132;335
hpf,sll0947	sll0947	P74518	Ribosome hibernation promotion factor OS=Synechocystis sp. (strain PCC 6803 / Kazusa) OX=1111708 GN=hpf PE=3 SV=1	0.791597	-0.337163	0.172376	no		no	1.23451	0.303936	0.096509	no		no	1.55952	0.641098	0.0205041	no		no	46001.3	36414.5	56789	yhbH	------	------	COG1544	J:Translation, ribosomal structure and biogenesis	PF02482.22;PF16321.8	Ribosomal_S30AE;Ribosom_S30AE_C	Sigma 54 modulation protein / S30EA ribosomal protein;Sigma 54 modulation/S30EA ribosomal protein C terminus	10	58.1	0	175.24	10	78	1	191	21.895	6.06901	175.24	10
ndhA	sll0519	P26522	NAD(P)H-quinone oxidoreductase subunit 1 OS=Synechocystis sp. (strain PCC 6803 / Kazusa) OX=1111708 GN=ndhA PE=3 SV=2	0.765175	-0.386139	0.0377483	no		no	0.457481	-1.12822	0.000683732	down		no	0.597878	-0.742077	0.00381897	no		no	42867.3	32801	19611	ndhA	syz01100;syz00190	Metabolic pathways;Oxidative phosphorylation	COG1005	C:Energy production and conversion	PF00146.24	NADHdh	NADH dehydrogenase	3	10.2	0	24.145	3	28	1	372	40.548	4.95411	24.145	3
ndhN,sll1262	sll1262	P74069	NAD(P)H-quinone oxidoreductase subunit N OS=Synechocystis sp. (strain PCC 6803 / Kazusa) OX=1111708 GN=ndhN PE=1 SV=1	0.705688	-0.502898	0.188511	no		no	1.42979	0.515806	0.075962	no		no	2.0261	1.0187	0.000988628	up		enrich	41083.3	28992	58740.7	ndhN	syz01100;syz00190	Metabolic pathways;Oxidative phosphorylation	ENOG4111IKJ	C:Energy production and conversion	PF11909.11	NdhN	NADH-quinone oxidoreductase cyanobacterial subunit N	7	58.4	0	225.71	7	50	1	161	17.629	9.03861	225.71	7	64;143
RP-L19, MRPL19, rplS	sll1740	P36239	50S ribosomal protein L19 OS=Synechocystis sp. (strain PCC 6803 / Kazusa) OX=1111708 GN=rplS PE=3 SV=1	0.969647	-0.0444692	0.770407	no		no	0.648017	-0.625896	0.0125045	no		no	0.668302	-0.581427	0.0953622	no		no	40352.3	39127.5	26149	RP-L19, MRPL19, rplS	syz03010	Ribosome	COG0335	J:Translation, ribosomal structure and biogenesis	PF01245.23	Ribosomal_L19	Ribosomal protein L19	5	34.4	0	16.415	5	37	1	122	13.786	10.6439	16.415	5
apcD;apcF;cpcA;apcA;apcB	sll1578	Q54715	C-phycocyanin alpha subunit OS=Synechocystis sp. (strain PCC 6803 / Kazusa) OX=1111708 GN=cpcA PE=1 SV=1	3.02084	1.59495	0.00178908	up		enrich	0.701412	-0.511666	0.0435753	no		no	0.232191	-2.10661	0.000579984	down		no	36283	109605	25449.3	apcD;apcF;cpcA;apcA;apcB	syz01100;syz00196	Metabolic pathways;Photosynthesis - antenna proteins	ENOG4111FZC	C:Energy production and conversion	PF00502.22	Phycobilisome	Phycobilisome protein	9	63.6	0	323.31	9	60	1	162	17.586	5.3496	323.31	9	1
rpsT	ssl2233	P73336	30S ribosomal protein S20 OS=Synechocystis sp. (strain PCC 6803 / Kazusa) OX=1111708 GN=rpsT PE=3 SV=1	0.866652	-0.206476	0.709466	no		no	0.616017	-0.698957	0.107555	no		no	0.710801	-0.492481	0.460609	no		no	34283.7	29712	21119.3	RP-S20, rpsT	syz03010	Ribosome	COG0268	J:Translation, ribosomal structure and biogenesis	PF01649.21	Ribosomal_S20p	Ribosomal protein S20	3	30.9	0	114.87	3	26	1	97	10.702	10.2958	114.87	3	58
apcA,slr2067	slr2067	Q01951	Allophycocyanin alpha chain OS=Synechocystis sp. (strain PCC 6803 / Kazusa) OX=1111708 GN=apcA PE=1 SV=3	2.27692	1.18708	0.00359214	up		enrich	0.761477	-0.393128	0.119423	no		no	0.334433	-1.58021	6.60117e-05	down		no	30213.7	68794	23007	apcF;cpcB;apcD;apcA;apcB	syz01100;syz00196	Metabolic pathways;Photosynthesis - antenna proteins	ENOG410ZNUD	C:Energy production and conversion	PF00502.22	Phycobilisome	Phycobilisome protein	5	44.7	0	95.767	6	60	1	161	17.412	4.86243	95.767	6
sll1734	sll1734	P73393	Sll1734 protein OS=Synechocystis sp. (strain PCC 6803 / Kazusa) OX=1111708 GN=sll1734 PE=4 SV=1	0.449437	-1.15381	0.00358442	down		no	0.226767	-2.14072	6.52782e-05	down		no	0.504558	-0.986909	0.0164893	no		no	27810.3	12499	6306.47	------	------	------	ENOG410Z4Z8	S:Function unknown	PF10216.12	ChpXY	CO2 hydration protein	14	36.2	0	72.746	14	75	1	431	50.038	5.552	72.746	14	374
slr1128	slr1128	P72655	Uncharacterized protein slr1128 OS=Synechocystis sp. (strain PCC 6803 / Kazusa) OX=1111708 GN=slr1128 PE=3 SV=1	2.42556	1.27832	0.00107799	up		enrich	2.6343	1.39742	0.000519938	up		enrich	1.08606	0.119104	0.31644	no		no	27149	65851.5	71518.7	------	------	------	COG0330	O:Posttranslational modification, protein turnover, chaperones	PF01145.28	Band_7	SPFH domain / Band 7 family	20	62.9	0	323.31	20	182	1	321	35.727	5.54558	323.31	20	172;176
moeZR, moeBR,sll1536	sll1536	P74344	Molybdopterin biosynthesis MoeB protein OS=Synechocystis sp. (strain PCC 6803 / Kazusa) OX=1111708 GN=moeB PE=4 SV=1	1.11777	0.160625	0.00982178	no		no	1.67475	0.743948	3.16293e-06	no		no	1.4983	0.583323	7.37624e-05	no		no	25643	28663	42945.7	moeZR, moeBR	syz04122	Sulfur relay system	COG0607	P:Inorganic ion transport and metabolism	PF00899.24;PF00581.23	ThiF;Rhodanese	ThiF family;Rhodanese-like domain	16	55.4	0	323.31	16	117	1	392	42.759	4.92643	323.31	16	239;284
DLAT, aceF, pdhC,sll1841	sll1841	P74510	Dihydrolipoamide acetyltransferase component of pyruvate dehydrogenase complex OS=Synechocystis sp. (strain PCC 6803 / Kazusa) OX=1111708 GN=odhB PE=3 SV=1	1.77203	0.825406	0.0326814	no		no	0.489601	-1.03032	0.00108802	down		no	0.276294	-1.85573	0.12397	no		no	25147.7	44562.5	12312.3	DLAT, aceF, pdhC	syz01200;syz00620;syz00010;syz00020;syz01100;syz01110;syz01120	Carbon metabolism;Pyruvate metabolism;Glycolysis / Gluconeogenesis;Citrate cycl;Metabolic pathways;Biosynthesis of secondary metabolites;Microbial metabolism in diverse environments	COG0508	C:Energy production and conversion	PF00198.26;PF00364.25;PF02817.20	2-oxoacid_dh;Biotin_lipoyl;E3_binding	2-oxoacid dehydrogenases acyltransferase;Biotin-requiring enzyme;e3 binding domain	13	40.2	0	279.11	13	86	1	433	44.898	5.8512	279.11	13	433
RP-L3, MRPL3, rplC	sll1799	P73320	50S ribosomal protein L3 OS=Synechocystis sp. (strain PCC 6803 / Kazusa) OX=1111708 GN=rplC PE=3 SV=1	1.24264	0.313404	0.243097	no		no	0.265097	-1.91541	0.000681301	down		no	0.213335	-2.22881	0.00713627	down		no	24793.7	30809.5	6572.73	RP-L3, MRPL3, rplC	syz03010	Ribosome	COG0087	J:Translation, ribosomal structure and biogenesis	PF00297.25	Ribosomal_L3	Ribosomal protein L3	3	20.7	0	33.496	3	31	1	213	22.741	10.1275	33.496	3	162
psaC	ssl0563	P32422	Photosystem I iron-sulfur center OS=Synechocystis sp. (strain PCC 6803 / Kazusa) OX=1111708 GN=psaC PE=1 SV=2	0.996707	-0.00475888	0.988094	no		no	2.61839	1.38868	0.00022691	up		enrich	2.62705	1.39344	0.00146172	up		enrich	24039.7	23960.5	62945.3	psaC	syz01100;syz00195	Metabolic pathways;Photosynthesis	COG1145	C:Energy production and conversion	PF00037.30;PF12838.10;PF12837.10;PF12800.10;PF14697.9;PF13237.9;PF13534.9;PF13484.9;PF13187.9;PF12797.10;PF17179.7	Fer4;Fer4_7;Fer4_6;Fer4_4;Fer4_21;Fer4_10;Fer4_17;Fer4_16;Fer4_9;Fer4_2;Fer4_22	4Fe-4S binding domain;4Fe-4S dicluster domain;4Fe-4S binding domain;4Fe-4S binding domain;4Fe-4S dicluster domain;4Fe-4S dicluster domain;4Fe-4S dicluster domain;4Fe-4S double cluster binding domain;4Fe-4S dicluster domain;4Fe-4S binding domain;4Fe-4S dicluster domain	5	64.2	0	194.59	5	51	1	81	8.8282	5.65147	194.59	5	28
rfbA, rmlA, rffH;GMPP;K16881;glgC	slr1176	P52415	Glucose-1-phosphate adenylyltransferase OS=Synechocystis sp. (strain PCC 6803 / Kazusa) OX=1111708 GN=glgC PE=3 SV=2	1.39221	0.477379	0.0148101	no		no	1.17162	0.228509	0.0248222	no		no	0.841555	-0.24887	0.0712516	no		no	23973	33375.5	28087.3	rfbA, rmlA, rffH;GMPP;K16881;glgC	syz00521;syz00520;syz00523;syz00051;syz00541;syz00500;syz01100;syz00525;syz01110;syz01250;syz01240	Streptomycin biosynthesis;Amino sugar and nucleotide sugar metabolism;Polyketide sugar unit biosynthesis;Fructose and mannose metabolism;O-Antigen nucleotide sugar biosynthesis;Starch and sucrose metabolism;Metabolic pathways;Acarbose and validamycin biosynthesis;Biosynthesis of secondary metabolites;Biosynthesis of nucleotide sugars;Biosynthesis of cofactors	COG0448	G:Carbohydrate transport and metabolism	PF00483.26;PF12804.10	NTP_transferase;NTP_transf_3	Nucleotidyl transferase;MobA-like NTP transferase domain	18	52.4	0	323.31	18	138	1	439	49.366	6.06355	323.31	18	197
slr0670	slr0670	P72937	Slr0670 protein OS=Synechocystis sp. (strain PCC 6803 / Kazusa) OX=1111708 GN=slr0670 PE=4 SV=1	0.634663	-0.655936	0.0254608	no		no	0.856538	-0.223412	0.180117	no		no	1.34959	0.432525	0.101219	no		no	22029	13981	18868.7	------	------	------	COG0589	S:Function unknown	PF00582.29	Usp	Universal stress protein family	12	64.9	0	109.37	12	66	1	291	32.676	5.37938	109.37	12	146
RP-L21, MRPL21, rplU	slr1678	P74266	50S ribosomal protein L21 OS=Synechocystis sp. (strain PCC 6803 / Kazusa) OX=1111708 GN=rplU PE=3 SV=1	0.892277	-0.164437	0.119543	no		no	0.369695	-1.43559	0.000605482	down		no	0.414328	-1.27116	0.00442491	down		no	21959	19593.5	8118.13	RP-L21, MRPL21, rplU	syz03010	Ribosome	COG0261	J:Translation, ribosomal structure and biogenesis	PF00829.24	Ribosomal_L21p	Ribosomal prokaryotic L21 protein	3	46	0	65.271	3	30	1	124	13.669	9.51916	65.271	3
sll1863	sll1863	P74485	Sll1863 protein OS=Synechocystis sp. (strain PCC 6803 / Kazusa) OX=1111708 GN=sll1863 PE=4 SV=1	4.79015e-05	-14.3496	0.00360764	down		no	0.27135	-1.88177	0.000338821	down		no	5664.76	12.4678	0.00626043	up	yes	enrich	21920	1.05	5948	------	------	------	------	------	------	------	------	4	54.2	0	323.31	4	44	1	107	12.354	5.21534	323.31	4	38
ndhH	slr0261	P27724	NAD(P)H-quinone oxidoreductase subunit H OS=Synechocystis sp. (strain PCC 6803 / Kazusa) OX=1111708 GN=ndhH PE=1 SV=3	1.45686	0.542866	0.216792	no		no	2.77586	1.47294	0.00150427	up		enrich	1.90537	0.93007	0.0360746	no		no	21779.7	31730	60457.3	ndhH	syz01100;syz00190	Metabolic pathways;Oxidative phosphorylation	COG0649	C:Energy production and conversion	PF00346.22	Complex1_49kDa	Respiratory-chain NADH dehydrogenase, 49 Kd subunit	17	51.8	0	94.824	17	87	1	394	45.534	5.7477	94.824	17	62;105;140;151
sll0822	sll0822	Q55432	Sll0822 protein OS=Synechocystis sp. (strain PCC 6803 / Kazusa) OX=1111708 GN=sll0822 PE=1 SV=1	1.31067	0.390299	0.16324	no		no	1.08189	0.113548	0.427138	no		no	0.825448	-0.276751	0.335278	no		no	21359	27994.5	23108	------	------	------	ENOG4111KYJ	K:Transcription	PF14250.9	AbrB-like	AbrB-like transcriptional regulator	4	43.4	0	48.847	4	31	1	129	13.962	8.62569	48.847	4
rplT	sll0767	P48957	50S ribosomal protein L20 OS=Synechocystis sp. (strain PCC 6803 / Kazusa) OX=1111708 GN=rplT PE=3 SV=1	1.00219	0.0031538	0.990194	no		no	0.679091	-0.558322	0.0520153	no		no	0.677608	-0.561476	0.045371	no		no	21248	21294.5	14429.3	RP-L20, MRPL20, rplT	syz03010	Ribosome	COG0292	J:Translation, ribosomal structure and biogenesis	PF00453.21	Ribosomal_L20	Ribosomal protein L20	2	22.2	0	14.21	2	22	1	117	13.553	12	14.21	2	94
RP-L6, MRPL6, rplF	sll1810	P73306	50S ribosomal protein L6 OS=Synechocystis sp. (strain PCC 6803 / Kazusa) OX=1111708 GN=rplF PE=3 SV=1	1.29403	0.37187	0.087184	no		no	0.411707	-1.28031	0.00340552	down		no	0.318159	-1.65218	0.000304459	down		no	21090.3	27291.5	8683.03	RP-L6, MRPL6, rplF	syz03010	Ribosome	COG0097	J:Translation, ribosomal structure and biogenesis	PF00347.26	Ribosomal_L6	Ribosomal protein L6	8	50.8	0	127.98	8	65	1	179	19.666	10.1896	127.98	8	75
RP-S5, MRPS5, rpsE	sll1812	P73304	30S ribosomal protein S5 OS=Synechocystis sp. (strain PCC 6803 / Kazusa) OX=1111708 GN=rpsE PE=3 SV=1	2.93832	1.55499	0.00136065	up		enrich	1.83758	0.877804	0.00312313	no		no	0.625383	-0.677187	0.0089404	no		no	20403.3	59951.5	37492.7	RP-S5, MRPS5, rpsE	syz03010	Ribosome	COG0098	J:Translation, ribosomal structure and biogenesis	PF03719.18;PF00333.23	Ribosomal_S5_C;Ribosomal_S5	Ribosomal protein S5, C-terminal domain;Ribosomal protein S5, N-terminal domain	9	49.1	0	28.501	9	50	1	173	18.241	10.5886	28.501	9
rfbD,sll1212	sll1212	P72586	GDP-mannose 4,6-dehydratase OS=Synechocystis sp. (strain PCC 6803 / Kazusa) OX=1111708 GN=rfbD PE=1 SV=1	0.576887	-0.793639	0.0222112	no		no	0.945007	-0.0816036	0.538536	no		no	1.63811	0.712036	0.0072546	no		no	20257	11686	19143	rfbB, rmlB, rffG;gmd, GMDS;galE, GALE;rfbG	syz00521;syz00520;syz00523;syz00051;syz00541;syz00052;syz01100;syz00525;syz01110;syz01250	Streptomycin biosynthesis;Amino sugar and nucleotide sugar metabolism;Polyketide sugar unit biosynthesis;Fructose and mannose metabolism;O-Antigen nucleotide sugar biosynthesis;Galactose metabolism;Metabolic pathways;Acarbose and validamycin biosynthesis;Biosynthesis of secondary metabolites;Biosynthesis of nucleotide sugars	COG1089	M:Cell wall/membrane/envelope biogenesis	PF16363.8;PF01370.24	GDP_Man_Dehyd;Epimerase	GDP-mannose 4,6 dehydratase;NAD dependent epimerase/dehydratase family	17	54.7	0	140.81	17	81	1	362	41.333	6.02263	140.81	17	110
slr1819	slr1819	P73709	Uncharacterized protein slr1819 OS=Synechocystis sp. (strain PCC 6803 / Kazusa) OX=1111708 GN=slr1819 PE=4 SV=1	0.668407	-0.581201	0.15136	no		no	0.58166	-0.781753	0.0353323	no		no	0.870218	-0.200552	0.531206	no		no	19759.7	13207.5	11493.4	------	------	------	COG1357	S:Function unknown	PF00805.25;PF13599.9;PF13576.9	Pentapeptide;Pentapeptide_4;Pentapeptide_3	Pentapeptide repeats;Pentapeptide repeats;Pentapeptide repeats	7	32.6	0	48.065	7	40	1	331	35.315	5.8637	48.065	7
slr0552	slr0552	Q55514	Slr0552 protein OS=Synechocystis sp. (strain PCC 6803 / Kazusa) OX=1111708 GN=slr0552 PE=4 SV=1	1.12104	0.164832	0.271062	no		no	1.17067	0.227333	0.120512	no		no	1.04427	0.0625009	0.678249	no		no	18949	21242.5	22183	------	------	------	ENOG4111N5A	S:Function unknown	------	------	------	8	48.8	0	83.479	8	63	1	244	26.721	4.91483	83.479	8
pilB;pilT	sll1533	P74349	Twitching mobility protein OS=Synechocystis sp. (strain PCC 6803 / Kazusa) OX=1111708 GN=pilT PE=3 SV=1	0.608714	-0.716163	0.00183405	no		no	0.461286	-1.11627	0.00020392	down		no	0.757804	-0.400103	0.0374528	no		no	18533.3	11281.5	8549.17	pilB;pilT	------	------	COG2805;COG2805	N:Cell motility;U:Intracellular trafficking, secretion, and vesicular transport	PF00437.23;PF13191.9	T2SSE;AAA_16	Type II/IV secretion system protein;AAA ATPase domain	10	31.8	0	80.198	10	71	1	428	47.898	5.84222	80.198	10
sll1784	sll1784	P73601	Sll1784 protein OS=Synechocystis sp. (strain PCC 6803 / Kazusa) OX=1111708 GN=sll1784 PE=4 SV=1	0.569565	-0.812068	0.0165517	no		no	0.516069	-0.954364	0.00298683	no		no	0.906076	-0.142297	0.393952	no		no	17491.3	9962.45	9026.73	------	------	------	------	------	------	------	------	4	17.2	0	134.17	4	37	1	267	29.757	4.98958	134.17	4
ldhA;serA, PHGDH	sll1908	P73821	D-3-phosphoglycerate dehydrogenase OS=Synechocystis sp. (strain PCC 6803 / Kazusa) OX=1111708 GN=serA PE=3 SV=1	1.33277	0.414433	0.0718044	no		no	1.76203	0.817239	0.00116385	no		no	1.32208	0.402807	0.00192471	no		no	16998	22654.5	29951	ldhA;serA, PHGDH	syz00270;syz01200;syz00620;syz01230;syz00260;syz00680;syz01100;syz01110;syz01120	Cysteine and methionine metabolism;Carbon metabolism;Pyruvate metabolism;Biosynthesis of amino acids;Glycine, serine and threonine metabolism;Methane metabolism;Metabolic pathways;Biosynthesis of secondary metabolites;Microbial metabolism in diverse environments	COG0111	E:Amino acid transport and metabolism	PF02826.22;PF00389.33;PF19304.2;PF01842.28	2-Hacid_dh_C;2-Hacid_dh;PGDH_inter;ACT	D-isomer specific 2-hydroxyacid dehydrogenase, NAD binding domain;D-isomer specific 2-hydroxyacid dehydrogenase, catalytic domain;D-3-phosphoglycerate dehydrogenase intervening domain;ACT domain	17	36.6	0	323.31	17	116	1	554	59.221	5.47879	323.31	17	74
psaD,slr0737	slr0737	P19569	Photosystem I reaction center subunit II OS=Synechocystis sp. (strain PCC 6803 / Kazusa) OX=1111708 GN=psaD PE=1 SV=2	1.35448	0.437737	0.0989021	no		no	0.970248	-0.0435746	0.812164	no		no	0.716326	-0.481311	0.0111067	no		no	16884	22869	16381.7	psaD	syz01100;syz00195	Metabolic pathways;Photosynthesis	ENOG4111HAV	C:Energy production and conversion	PF02531.19	PsaD	PsaD	5	44.7	0	24.788	5	41	1	141	15.644	8.94494	24.788	5
rpoA	sll1818	P73297	DNA-directed RNA polymerase subunit alpha OS=Synechocystis sp. (strain PCC 6803 / Kazusa) OX=1111708 GN=rpoA PE=3 SV=1	1.70239	0.767564	0.0061884	no		no	1.7455	0.803639	0.00282067	no		no	1.02532	0.0360749	0.769372	no		no	15976.3	27198	27886.7	rpoA	syz03020	RNA polymerase	COG0202	K:Transcription	PF03118.18;PF01000.29;PF01193.27;PF14520.9	RNA_pol_A_CTD;RNA_pol_A_bac;RNA_pol_L;HHH_5	Bacterial RNA polymerase, alpha chain C terminal domain;RNA polymerase Rpb3/RpoA insert domain;RNA polymerase Rpb3/Rpb11 dimerisation domain;Helix-hairpin-helix domain	14	66.9	0	172.97	14	106	1	314	35.003	4.72334	172.97	14	171
RP-S14, MRPS14, rpsN	slr0628	P48944	30S ribosomal protein S14 OS=Synechocystis sp. (strain PCC 6803 / Kazusa) OX=1111708 GN=rpsN PE=3 SV=1	1.42882	0.514826	0.568952	no		no	0.684972	-0.545883	0.598372	no		no	0.479396	-1.06071	0.0243487	down		no	15777.3	22543	10807	RP-S14, MRPS14, rpsN	syz03010	Ribosome	COG0199	J:Translation, ribosomal structure and biogenesis	PF00253.24	Ribosomal_S14	Ribosomal protein S14p/S29e	2	21	0	36.153	2	20	1	100	11.854	10.7491	36.153	2
remA，ssl2874	ssl2874	P74607	Putative regulatory protein ssl2874 OS=Synechocystis sp. (strain PCC 6803 / Kazusa) OX=1111708 GN=ssl2874 PE=3 SV=1	0.899981	-0.152034	0.640214	no		no	0.507525	-0.97845	0.0343728	no		no	0.563929	-0.826416	0.0555358	no		no	15393.7	13854	7812.67	remA	------	------	COG2052	S:Function unknown	PF04025.15	DUF370	Domain of unknown function	6	60.7	0	11.641	6	29	1	89	9.8693	9.59446	11.641	6	1
psaA;psaB	slr1835	P29255	Photosystem I P700 chlorophyll a apoprotein A2 OS=Synechocystis sp. (strain PCC 6803 / Kazusa) OX=1111708 GN=psaB PE=1 SV=4	1.23768	0.307637	0.0774096	no		no	1.26262	0.336416	0.0382125	no		no	1.02015	0.0287795	0.738663	no		no	14703.3	18198	18564.7	psaA;psaB	syz01100;syz00195	Metabolic pathways;Photosynthesis	ENOG410Y2QV	C:Energy production and conversion	PF00223.22	PsaA_PsaB	Photosystem I psaA/psaB protein	7	10.3	0	65.159	7	35	1	731	81.291	6.43425	65.159	7
RP-S7, MRPS7, rpsG	sll1097	P74229	30S ribosomal protein S7 OS=Synechocystis sp. (strain PCC 6803 / Kazusa) OX=1111708 GN=rpsG PE=3 SV=1	1.58376	0.663353	0.0410173	no		no	0.431712	-1.21186	0.0125512	down		no	0.272587	-1.87521	0.00052224	down		no	14082	22302.5	6079.37	RP-S7, MRPS7, rpsG	syz03010	Ribosome	COG0049	J:Translation, ribosomal structure and biogenesis	PF00177.24	Ribosomal_S7	Ribosomal protein S7p/S5e	6	44.9	0	129.19	6	43	1	156	17.384	10.4485	129.19	6	125
RP-S8, rpsH	sll1809	P73307	30S ribosomal protein S8 OS=Synechocystis sp. (strain PCC 6803 / Kazusa) OX=1111708 GN=rpsH PE=3 SV=1	1.35647	0.43986	0.0145345	no		no	1.40328	0.488805	0.00250479	no		no	1.03451	0.0489445	0.35543	no		no	13224	17938	18557	RP-S8, rpsH	syz03010	Ribosome	COG0096	J:Translation, ribosomal structure and biogenesis	PF00410.22	Ribosomal_S8	Ribosomal protein S8	5	53.4	0	70.658	5	36	1	133	14.666	10.0097	70.658	5
argG, ASS1	slr0585	P77973	Argininosuccinate synthase OS=Synechocystis sp. (strain PCC 6803 / Kazusa) OX=1111708 GN=argG PE=1 SV=1	2.4294	1.2806	0.0357215	up		enrich	3.50487	1.80936	0.00565898	up		enrich	1.44269	0.528764	0.0244398	no		no	13028.3	31651	45662.7	argG, ASS1	syz01100;syz00220;syz01110;syz01230;syz00250	Metabolic pathways;Arginine biosynthesis;Biosynthesis of secondary metabolites;Biosynthesis of amino acids;Alanine, aspartate and glutamate metabolism	COG0137	E:Amino acid transport and metabolism	PF00764.22	Arginosuc_synth	Arginosuccinate synthase	16	50	0	323.31	16	147	1	400	44.484	5.05085	323.31	16	135
glgA，sll1393	sll1393	P72623	Probable glycogen synthase 2 OS=Synechocystis sp. (strain PCC 6803 / Kazusa) OX=1111708 GN=glgA2 PE=3 SV=1	0.618	-0.694322	0.124571	no		no	0.501195	-0.996557	0.0216403	no		no	0.810995	-0.302235	0.194705	no		no	12708.5	7853.85	6369.43	glgA	syz01100;syz00500;syz01110	Metabolic pathways;Starch and sucrose metabolism;Biosynthesis of secondary metabolites	COG0297	G:Carbohydrate transport and metabolism	PF08323.14;PF00534.23;PF13439.9	Glyco_transf_5;Glycos_transf_1;Glyco_transf_4	Starch synthase catalytic domain;Glycosyl transferases group 1;Glycosyltransferase Family 4	10	25.5	0	38.44	10	51	1	491	56.224	6.00654	38.44	10
sll1825	sll1825	P73288	Aklaviketone reductase OS=Synechocystis sp. (strain PCC 6803 / Kazusa) OX=1111708 GN=sll1825 PE=4 SV=1	1.14854	0.199798	0.15371	no		no	0.39905	-1.32536	0.000568178	down		no	0.347442	-1.52516	0.00218919	down		no	12628.7	14504.5	5039.47	------	------	------	COG1028	S:Function unknown	PF13561.9;PF00106.28;PF08659.13;PF04321.20;PF01370.24	adh_short_C2;adh_short;KR;RmlD_sub_bind;Epimerase	Enoyl;short chain dehydrogenase;KR domain;RmlD substrate binding domain;NAD dependent epimerase/dehydratase family	5	27.1	0	12.067	5	29	1	210	21.976	5.5616	12.067	5	102
clpP, CLPP,slr0164	slr0164	P74466	Putative ATP-dependent Clp protease proteolytic subunit-like OS=Synechocystis sp. (strain PCC 6803 / Kazusa) OX=1111708 GN=clpR PE=3 SV=1	4.18074	2.06376	0.108137	no		no	5.7573	2.52539	0.00955547	up		enrich	1.3771	0.461633	0.120236	no		no	11865	49604.5	68310.3	clpP, CLPP	------	------	COG0740	F:Nucleotide transport and metabolism	PF00574.26	CLP_protease	Clp protease	8	45.8	0	323.31	8	75	1	225	24.881	4.86027	323.31	8	37;172
sll1446	sll1446	P74206	Sll1446 protein OS=Synechocystis sp. (strain PCC 6803 / Kazusa) OX=1111708 GN=sll1446 PE=4 SV=1	1.25125	0.323372	0.0890566	no		no	0.651107	-0.619033	0.00760927	no		no	0.520365	-0.942405	0.00174452	no		no	11088.5	13874.5	7219.8	------	------	------	------	------	PF00805.25;PF13599.9;PF13576.9	Pentapeptide;Pentapeptide_4;Pentapeptide_3	Pentapeptide repeats;Pentapeptide repeats;Pentapeptide repeats	13	59.1	0	39.644	13	74	1	320	34.759	5.76333	39.644	13
RP-L18, MRPL18, rplR	sll1811	P73305	50S ribosomal protein L18 OS=Synechocystis sp. (strain PCC 6803 / Kazusa) OX=1111708 GN=rplR PE=3 SV=1	0.704317	-0.505704	0.406015	no		no	0.201683	-2.30984	0.0161879	down		no	0.286353	-1.80413	0.0990645	no		no	10930.7	7698.65	2204.53	RP-L18, MRPL18, rplR	syz03010	Ribosome	COG0256	J:Translation, ribosomal structure and biogenesis	PF00861.25	Ribosomal_L18p	Ribosomal L18 of archaea, bacteria, mitoch. and chloroplast	3	45.8	0	18.949	3	21	1	120	13.204	10.9196	18.949	3
slr0244	slr0244	P72700	Slr0244 protein OS=Synechocystis sp. (strain PCC 6803 / Kazusa) OX=1111708 GN=slr0244 PE=3 SV=1	2.17505	1.12105	0.00394143	up		enrich	3.17205	1.66541	9.50934e-05	up		enrich	1.45838	0.544365	0.0118428	no		no	10754.5	23391.5	34113.7	------	------	------	ENOG4110VCW;COG0589	S:Function unknown;T:Signal transduction mechanisms	PF00582.29	Usp	Universal stress protein family	8	38.7	0	287.88	8	73	1	284	31.204	5.12343	287.88	8	18;22;23
arsA, ASNA1, GET3	slr1794	P72799	Slr1794 protein OS=Synechocystis sp. (strain PCC 6803 / Kazusa) OX=1111708 GN=slr1794 PE=3 SV=1	1.23404	0.303384	0.176575	no		no	2.08992	1.06345	0.000446054	up		enrich	1.69357	0.760065	0.00430838	no		no	10458	12905.5	21856.3	arsA, ASNA1, GET3	------	------	COG0003	P:Inorganic ion transport and metabolism	PF02374.18;PF17886.4;PF13614.9	ArsA_ATPase;ArsA_HSP20;AAA_31	Anion-transporting ATPase;HSP20-like domain found in ArsA;AAA domain	11	32	0	94.056	11	70	1	362	39.139	5.83881	94.056	11
sll1559	sll1559	P74281	Soluble hydrogenase 42 kD subunit OS=Synechocystis sp. (strain PCC 6803 / Kazusa) OX=1111708 GN=sll1559 PE=3 SV=1	0.607438	-0.719191	0.0458027	no		no	1.08463	0.117196	0.460227	no		no	1.78557	0.836388	0.00895302	no		no	10166.8	6175.7	11027.2	------	------	------	COG0075	E:Amino acid transport and metabolism	PF00266.22;PF01053.23	Aminotran_5;Cys_Met_Meta_PP	Aminotransferase class-V;Cys/Met metabolism PLP-dependent enzyme	9	27.6	0	66.411	9	49	1	384	40.768	6.76381	66.411	9
argC,sll0080	sll0080	P54899	N-acetyl-gamma-glutamyl-phosphate reductase OS=Synechocystis sp. (strain PCC 6803 / Kazusa) OX=1111708 GN=argC PE=3 SV=1	0.944383	-0.0825554	0.610763	no		no	1.03188	0.0452702	0.675385	no		no	1.09265	0.127826	0.313916	no		no	10016.8	9459.7	10336.1	argC	syz01100;syz01210;syz00220;syz01110;syz01230	Metabolic pathways;2-Oxocarboxylic acid metabolism;Arginine biosynthesis;Biosynthesis of secondary metabolites;Biosynthesis of amino acids	COG0002	E:Amino acid transport and metabolism	PF01118.27;PF02774.21	Semialdhyde_dh;Semialdhyde_dhC	Semialdehyde dehydrogenase, NAD binding domain;Semialdehyde dehydrogenase, dimerisation domain	10	41.9	0	44.832	10	57	1	351	38.209	6.25004	44.832	10
psaA;psaB	slr1834	P29254	Photosystem I P700 chlorophyll a apoprotein A1 OS=Synechocystis sp. (strain PCC 6803 / Kazusa) OX=1111708 GN=psaA PE=1 SV=1	1.87183	0.904447	0.273897	no		no	1.29803	0.376321	0.611715	no		no	0.693455	-0.528126	0.135847	no		no	10004.7	18727	12986.3	psaA;psaB	syz01100;syz00195	Metabolic pathways;Photosynthesis	ENOG410XT0I	C:Energy production and conversion	PF00223.22	PsaA_PsaB	Photosystem I psaA/psaB protein	7	12	0	24.139	7	53	1	751	82.949	7.33242	24.139	7
LYS1	slr0049	Q55131	Slr0049 protein OS=Synechocystis sp. (strain PCC 6803 / Kazusa) OX=1111708 GN=slr0049 PE=4 SV=1	1.79422	0.84336	0.0172111	no		no	3.66109	1.87227	0.000263658	up		enrich	2.04048	1.02891	0.00400398	up		enrich	9425.8	16912	34508.7	LYS1	syz01100;syz00310;syz01110;syz00300;syz01230	Metabolic pathways;Lysine degradation;Biosynthesis of secondary metabolites;Lysine biosynthesis;Biosynthesis of amino acids	COG1748	E:Amino acid transport and metabolism	PF16653.8;PF03435.21	Sacchrp_dh_C;Sacchrp_dh_NADP	Saccharopine dehydrogenase C-terminal domain;Saccharopine dehydrogenase NADP binding domain	14	45.7	0	116.85	14	63	1	398	44.058	4.88232	116.85	14	265
RP-L22, MRPL22, rplV	sll1803	P73315	50S ribosomal protein L22 OS=Synechocystis sp. (strain PCC 6803 / Kazusa) OX=1111708 GN=rplV PE=3 SV=1	1.52891	0.612501	0.25923	no		no	1.14076	0.189999	0.830547	no		no	0.74613	-0.422502	0.650411	no		no	9237.97	14124	10538.3	RP-L22, MRPL22, rplV	syz03010	Ribosome	COG0091	J:Translation, ribosomal structure and biogenesis	PF00237.22	Ribosomal_L22	Ribosomal protein L22p/L17e	4	49.6	0	77.478	4	19	1	121	13.502	10.0069	77.478	4	46
K09942	sll0185	Q55770	Sll0185 protein OS=Synechocystis sp. (strain PCC 6803 / Kazusa) OX=1111708 GN=sll0185 PE=4 SV=1	1.70607	0.770676	0.412864	no		no	0.575248	-0.797744	0.511651	no		no	0.337177	-1.56842	0.127873	no		no	9067.33	15469.5	5215.97	K09942	------	------	COG3330	S:Function unknown	PF16258.8;PF07498.15	DUF4912;Rho_N	Domain of unknown function;Rho termination factor, N-terminal domain	6	17.7	0	15.588	6	14	1	419	46.993	4.98656	15.588	6
slr1513	slr1513	P73954	Membrane-associated protein slr1513 OS=Synechocystis sp. (strain PCC 6803 / Kazusa) OX=1111708 GN=slr1513 PE=1 SV=1	0.000118952	-13.0373	0.0110155	down		no	0.103462	-3.27283	0.00374063	down		no	869.778	9.7645	0.422671	no	yes	enrich	8827.07	1.05	913.267	------	------	------	ENOG4111QRQ	S:Function unknown	------	------	------	3	38.2	0	4.3973	4	16	1	110	12.007	6.57487	4.3973	4	71
hglK	slr1519	P73963	HglK OS=Synechocystis sp. (strain PCC 6803 / Kazusa) OX=1111708 GN=hglK PE=4 SV=1	1.48141	0.56697	0.170453	no		no	0.621604	-0.685931	0.0169461	no		no	0.419603	-1.2529	0.226593	no		no	8582.2	12713.8	5334.73	------	------	------	------	------	PF00805.25;PF13599.9;PF13576.9	Pentapeptide;Pentapeptide_4;Pentapeptide_3	Pentapeptide repeats;Pentapeptide repeats;Pentapeptide repeats	3	19.2	0	85.998	3	26	1	245	26.541	7.04834	85.998	3
sll1530	sll1530	P74357	Sll1530 protein OS=Synechocystis sp. (strain PCC 6803 / Kazusa) OX=1111708 GN=sll1530 PE=4 SV=1	0.638079	-0.648192	0.31552	no		no	0.175944	-2.50682	0.0198153	down		no	0.275739	-1.85862	0.097788	no		no	8478.1	5409.7	1491.67	------	------	------	ENOG410ZWCA;ENOG410ZWCA;ENOG410ZMYV;ENOG4112257	N:Cell motility;U:Intracellular trafficking, secretion, and vesicular transport;S:Function unknown;S:Function unknown	PF05050.15	Methyltransf_21	Methyltransferase FkbM domain	6	19.9	0	12.255	6	25	1	386	43.745	5.76617	12.255	6
rpsP	ssr0482	P74410	30S ribosomal protein S16 OS=Synechocystis sp. (strain PCC 6803 / Kazusa) OX=1111708 GN=rpsP PE=3 SV=1	2.36234	1.24021	0.153663	no		no	1.23374	0.303037	0.672343	no		no	0.522254	-0.937178	0.0406018	no		no	8169.67	19299.5	10079.2	RP-S16, MRPS16, rpsP	syz03010	Ribosome	COG0228	J:Translation, ribosomal structure and biogenesis	PF00886.22	Ribosomal_S16	Ribosomal protein S16	5	36.6	0	7.8035	5	21	1	82	9.5561	10.5133	7.8035	5
dfa1,sll0550	sll0550	Q55393	Diflavin flavoprotein A 1 OS=Synechocystis sp. (strain PCC 6803 / Kazusa) OX=1111708 GN=dfa1 PE=1 SV=1	1.05098	0.0717369	0.444686	no		no	1.62344	0.69905	0.00562373	no		no	1.54469	0.627313	0.0266628	no		no	7918.6	8322.3	12855.3	------	------	------	COG0426	S:Function unknown	PF19583.2;PF01613.21;PF00753.30	ODP;Flavin_Reduct;Lactamase_B	ODP family beta lactamase;Flavin reductase like domain;Metallo-beta-lactamase superfamily	7	14.8	0	27.14	7	41	1	573	63.505	5.54307	27.14	7
slr1841	slr1841	P73409	Slr1841 protein OS=Synechocystis sp. (strain PCC 6803 / Kazusa) OX=1111708 GN=slr1841 PE=3 SV=1	0.000163777	-12.576	0.253052	no		no	4.67102	2.22374	0.00710289	up		enrich	28520.6	14.7997	0.00577503	up	yes	enrich	6411.17	1.05	29946.7	------	------	------	ENOG41117KE	M:Cell wall/membrane/envelope biogenesis	PF04966.15;PF00395.23	OprB;SLH	Carbohydrate-selective porin, OprB family;S-layer homology domain	6	19.7	0	46.312	9	26	1	630	67.6	4.46734	46.312	9
hupB,sll1712	sll1712	P73418	DNA-binding protein HU OS=Synechocystis sp. (strain PCC 6803 / Kazusa) OX=1111708 GN=hup PE=3 SV=2	0.000164441	-12.5701	0.00839137	down		no	0.000161831	-12.5932	0.00839132	down		no	0.984127	-0.0230836	0.78878	no		no	6385.27	1.05	1.03333	hupB	------	------	COG0776	L:Replication, recombination and repair	PF00216.24;PF18291.4	Bac_DNA_binding;HU-HIG	Bacterial DNA-binding protein;HU domain fused to wHTH, Ig, or Glycine-rich motif	3	31	0	4.4357	3	17	1	100	10.891	8.68603	4.4357	3
ACAT, atoB,slr1993	slr1993	P73825	Acetyl-CoA acetyltransferase OS=Synechocystis sp. (strain PCC 6803 / Kazusa) OX=1111708 GN=phaA PE=3 SV=2	3.18344	1.67059	0.0116842	up		enrich	9.27693	3.21365	1.54933e-05	up		enrich	2.91412	1.54306	0.000725919	up		enrich	6066.7	19313	56280.3	ACAT, atoB	syz01212;syz01200;syz00380;syz00620;syz00362;syz00280;syz00071;syz02020;syz00900;syz01100;syz00630;syz00310;syz01110;syz01120;syz00650	Fatty acid metabolism;Carbon metabolism;Tryptophan metabolism;Pyruvate metabolism;Benzoate degradation;Valine, leucine and isoleucine degradation;Fatty acid degradation;Two-component system;Terpenoid backbone biosynthesis;Metabolic pathways;Glyoxylate and dicarboxylate metabolism;Lysine degradation;Biosynthesis of secondary metabolites;Microbial metabolism in diverse environments;Butanoate metabo…	COG0183	I:Lipid transport and metabolism	PF00108.26;PF02803.21	Thiolase_N;Thiolase_C	Thiolase, N-terminal domain;Thiolase, C-terminal domain	15	48.2	0	213.78	15	60	1	396	41.71	5.45435	213.78	15	34
slr0877, amiE;gatA, QRSL1	slr0877	P73558	Glutamyl-tRNA(Gln) amidotransferase subunit A OS=Synechocystis sp. (strain PCC 6803 / Kazusa) OX=1111708 GN=gatA PE=3 SV=1	1.41289	0.498651	0.588742	no		no	3.31084	1.7272	0.0468271	up		enrich	2.34331	1.22855	0.000489587	up		enrich	5918.53	8362.25	19595.3	E3.5.1.4, amiE;gatA, QRSL1	syz00627;syz00330;syz00380;syz00360;syz01120;syz01100;syz00970;syz00643	Aminobenzoate degradation;Arginine and proline metabolism;Tryptophan metabolism;Phenylalanine metabolism;Microbial metabolism in diverse environments;Metabolic pathways;Aminoacyl-tRNA biosynthesis;Styrene degradation	COG0154	J:Translation, ribosomal structure and biogenesis	PF01425.24	Amidase	Amidase	11	38.9	0	21.428	11	46	1	483	51.47	4.99026	21.428	11
rpmA	ssr2799	P74267	50S ribosomal protein L27 OS=Synechocystis sp. (strain PCC 6803 / Kazusa) OX=1111708 GN=rpmA PE=3 SV=1	1.76632	0.820746	0.226286	no		no	0.786052	-0.347304	0.398903	no		no	0.445023	-1.16805	0.139855	no		no	5679.1	10031.1	4464.07	RP-L27, MRPL27, rpmA	syz03010	Ribosome	COG0211	J:Translation, ribosomal structure and biogenesis	PF01016.22	Ribosomal_L27	Ribosomal L27 protein	2	33.3	0	2.4685	2	16	1	87	9.4485	11.2423	2.4685	2
RP-L17, MRPL17, rplQ	sll1819	P73296	50S ribosomal protein L17 OS=Synechocystis sp. (strain PCC 6803 / Kazusa) OX=1111708 GN=rplQ PE=3 SV=1	1.40208	0.487567	0.767065	no		no	3.87751	1.95513	0.0384681	up		enrich	2.76554	1.46756	0.189237	no		no	5015.77	7032.5	19448.7	RP-L17, MRPL17, rplQ	syz03010	Ribosome	COG0203	J:Translation, ribosomal structure and biogenesis	PF01196.22	Ribosomal_L17	Ribosomal protein L17	5	45.7	0	9.6848	5	15	1	116	13.228	11.0622	9.6848	5
ABC-2.A;gldA;evrA	sll0759	Q55619	ABC transporter OS=Synechocystis sp. (strain PCC 6803 / Kazusa) OX=1111708 GN=sll0759 PE=4 SV=1	1.72846	0.78949	0.38997	no		no	2.8965	1.53431	0.0286205	up		enrich	1.67577	0.744823	0.0863954	no		no	4857.23	8395.55	14069	ABC-2.A;gldA;evrA	------	------	COG1131	V:Defense mechanisms	PF00005.30;PF13304.9;PF13732.9	ABC_tran;AAA_21;DUF4162	ABC transporter;AAA domain, putative AbiEii toxin, Type IV TA system;Domain of unknown function	15	46.7	0	226.08	15	49	1	347	37.629	6.85679	226.08	15	324
RP-S10, MRPS10, rpsJ	sll1101	P74226	30S ribosomal protein S10 OS=Synechocystis sp. (strain PCC 6803 / Kazusa) OX=1111708 GN=rpsJ PE=3 SV=1	2.10471	1.07362	0.209938	no		no	2.53855	1.34401	0.0428726	up		enrich	1.20613	0.270386	0.206598	no		no	4576.1	9631.35	11616.7	RP-S10, MRPS10, rpsJ	syz03010	Ribosome	COG0051	J:Translation, ribosomal structure and biogenesis	PF00338.25	Ribosomal_S10	Ribosomal protein S10p/S20e	3	34.3	0	17.092	3	22	1	105	12.037	9.7927	17.092	3
PRK, prkB	sll1525	P37101	Phosphoribulokinase OS=Synechocystis sp. (strain PCC 6803 / Kazusa) OX=1111708 GN=prk PE=2 SV=1	4.01696	2.0061	0.0224278	up		enrich	4.76039	2.25108	0.00262451	up		enrich	1.18507	0.244975	0.166966	no		no	4561.53	18323.5	21714.7	PRK, prkB	syz01100;syz01200;syz00710;syz01120	Metabolic pathways;Carbon metabolism;Carbon fixation in photosynthetic organisms;Microbial metabolism in diverse environments	COG0572	F:Nucleotide transport and metabolism	PF00485.21	PRK	Phosphoribulokinase / Uridine kinase family	11	44.3	0	22.25	11	59	1	332	37.913	5.28127	22.25	11	71;287
ndhI	sll0520	P26525	NAD(P)H-quinone oxidoreductase subunit I OS=Synechocystis sp. (strain PCC 6803 / Kazusa) OX=1111708 GN=ndhI PE=1 SV=1	1.2114	0.276681	0.205586	no		no	2.23492	1.16022	0.00135772	up		enrich	1.8449	0.883542	0.00780209	no		no	4548.93	5510.6	10166.5	ndhI	syz01100;syz00190	Metabolic pathways;Oxidative phosphorylation	COG1143	C:Energy production and conversion	PF00037.30;PF12838.10;PF13484.9;PF13237.9;PF12797.10;PF14697.9;PF13187.9;PF13746.9	Fer4;Fer4_7;Fer4_16;Fer4_10;Fer4_2;Fer4_21;Fer4_9;Fer4_18	4Fe-4S binding domain;4Fe-4S dicluster domain;4Fe-4S double cluster binding domain;4Fe-4S dicluster domain;4Fe-4S binding domain;4Fe-4S dicluster domain;4Fe-4S dicluster domain;4Fe-4S dicluster domain	7	40.9	0	11.084	7	27	1	193	22.15	6.3083	11.084	7
rplM	sll1821	P73294	50S ribosomal protein L13 OS=Synechocystis sp. (strain PCC 6803 / Kazusa) OX=1111708 GN=rplM PE=3 SV=1	3.3975	1.76447	0.0347474	up		enrich	1.76965	0.823467	0.212434	no		no	0.520869	-0.941008	0.00351733	no		no	4220.6	14339.5	7469	RP-L13, MRPL13, rplM	syz03010	Ribosome	COG0102	J:Translation, ribosomal structure and biogenesis	PF00572.21	Ribosomal_L13	Ribosomal protein L13	2	13.2	0	3.1799	2	18	1	151	16.99	9.98765	3.1799	2
RP-S19, rpsS	ssl3432	P73316	30S ribosomal protein S19 OS=Synechocystis sp. (strain PCC 6803 / Kazusa) OX=1111708 GN=rpsS PE=3 SV=1	3.0652	1.61598	0.058194	no		no	0.188431	-2.4079	0.20372	no		no	0.0614742	-4.02388	0.00361119	down		no	4218	12929	794.8	RP-S19, rpsS	syz03010	Ribosome	COG0185	J:Translation, ribosomal structure and biogenesis	PF00203.24	Ribosomal_S19	Ribosomal protein S19	4	37	0	16.951	4	18	1	92	10.29	11.1289	16.951	4
clpP, CLPP,slr0542	slr0542	P54416	ATP-dependent Clp protease proteolytic subunit 1 OS=Synechocystis sp. (strain PCC 6803 / Kazusa) OX=1111708 GN=clpP1 PE=3 SV=1	3.75602	1.90921	0.0631158	no		no	5.91575	2.56456	0.0196132	up		enrich	1.575	0.655354	0.267668	no		no	3589.97	13484	21237.3	clpP, CLPP	------	------	COG0740	O:Posttranslational modification, protein turnover, chaperones	PF00574.26	CLP_protease	Clp protease	9	43.9	0	86.476	9	43	1	198	21.741	4.92148	86.476	9	119;173
sll1106	sll1106	P74720	Sll1106 protein OS=Synechocystis sp. (strain PCC 6803 / Kazusa) OX=1111708 GN=sll1106 PE=4 SV=1	6.08505	2.60527	0.033011	up		enrich	4.43411	2.14864	0.0328404	up		enrich	0.728689	-0.456625	0.08419	no		no	2981.73	18144	13221.3	------	------	------	COG4803	S:Function unknown	PF06897.15	DUF1269	Protein of unknown function	6	49.1	0	62.259	6	30	1	171	18.031	4.66997	62.259	6
sll1336	sll1336	P74535	Sll1336 protein OS=Synechocystis sp. (strain PCC 6803 / Kazusa) OX=1111708 GN=sll1336 PE=1 SV=1	7.24253	2.85649	0.0246891	up		enrich	7.68985	2.94296	0.00281454	up		enrich	1.06176	0.0864615	0.200859	no		no	2920.73	21153.5	22460	------	------	------	COG1915	S:Function unknown	PF04455.15;PF19420.2	Saccharop_dh_N;DDAH_eukar	LOR/SDH bifunctional enzyme conserved region;N,N dimethylarginine dimethylhydrolase, eukaryotic	12	20.3	0	27.673	12	43	1	705	78.327	5.40263	27.673	12
glyA, SHMT。sll1931	sll1931	P77962	Serine hydroxymethyltransferase OS=Synechocystis sp. (strain PCC 6803 / Kazusa) OX=1111708 GN=glyA PE=3 SV=1	4.20067	2.07062	0.10718	no		no	9.25436	3.21013	0.00519521	up		enrich	2.20307	1.13951	0.0457471	up		enrich	2804.3	11780	25952	glyA, SHMT	syz00460;syz01200;syz01230;syz00260;syz01100;syz00670;syz00680;syz00630;syz01110;syz01120;syz01240	Cyanoamino acid metabolism;Carbon metabolism;Biosynthesis of amino acids;Glycine, serine and threonine metabolism;Metabolic pathways;One carbon pool by folate;Methane metabolism;Glyoxylate and dicarboxylate metabolism;Biosynthesis of secondary metabolites;Microbial metabolism in diverse environments;Biosynthesis of cofactors	COG0112	E:Amino acid transport and metabolism	PF00464.22;PF01212.24	SHMT;Beta_elim_lyase	Serine hydroxymethyltransferase;Beta-eliminating lyase	17	46.1	0	61.58	17	53	1	427	46.259	5.8778	61.58	17	298
cbbR, cmpR, ndhR，sll0998	sll0998	P73123	Probable RuBisCO transcriptional regulator OS=Synechocystis sp. (strain PCC 6803 / Kazusa) OX=1111708 GN=rbcR PE=3 SV=1	2.07454	1.05279	0.165316	no		no	3.63677	1.86266	0.00844649	up		enrich	1.75305	0.809865	0.0110886	no		no	2756.97	5719.45	10026.5	cbbR, cmpR, ndhR	------	------	COG0583	K:Transcription	PF03466.23;PF00126.30	LysR_substrate;HTH_1	LysR substrate binding domain;Bacterial regulatory helix-turn-helix protein, lysR family	9	33	0	33.417	9	39	1	345	38.017	5.54154	33.417	9
RP-L4, MRPL4, rplD	sll1800	P73319	50S ribosomal protein L4 OS=Synechocystis sp. (strain PCC 6803 / Kazusa) OX=1111708 GN=rplD PE=3 SV=1	2.13	1.09085	0.619184	no		no	2.20845	1.14303	0.475006	no		no	1.03683	0.0521804	0.973626	no		no	2689.2	5728	5938.97	RP-L4, MRPL4, rplD	syz03010	Ribosome	COG0088	J:Translation, ribosomal structure and biogenesis	PF00573.25	Ribosomal_L4	Ribosomal protein L4/L1 family	3	20	0	43.799	3	16	1	210	23.356	10.2074	43.799	3
slr1223	slr1223	P73467	Epimerase family protein slr1223 OS=Synechocystis sp. (strain PCC 6803 / Kazusa) OX=1111708 GN=slr1223 PE=3 SV=2	2.63273	1.39656	0.0916625	no		no	4.11048	2.03931	0.00534476	up		enrich	1.5613	0.642747	0.0168635	no		no	2676.9	7047.55	11003.3	K07071	------	------	COG1090	S:Function unknown	PF01370.24;PF08338.14;PF13460.9;PF16363.8;PF07993.15	Epimerase;DUF1731;NAD_binding_10;GDP_Man_Dehyd;NAD_binding_4	NAD dependent epimerase/dehydratase family;Domain of unknown function;NA;GDP-mannose 4,6 dehydratase;Male sterility protein	7	34.2	0	61.262	7	36	1	307	33.193	5.69489	61.262	7
sll0162	sll0162	Q55564	Sll0162 protein OS=Synechocystis sp. (strain PCC 6803 / Kazusa) OX=1111708 GN=sll0162 PE=3 SV=1	0.000401085	-11.2838	0.42265	no		no	0.403657	-1.3088	0.609554	no		no	1006.41	9.97501	0.422668	no	yes	enrich	2617.9	1.05	1056.73	------	------	------	ENOG4111PTQ	S:Function unknown	------	------	------	2	12.4	0	4.8542	2	10	1	194	22.688	5.66158	4.8542	2
GST, gst,sll1545	sll1545	P74665	Glutathione S-transferase OS=Synechocystis sp. (strain PCC 6803 / Kazusa) OX=1111708 GN=gst1 PE=4 SV=1	2.03562	1.02547	0.481872	no		no	3.77471	1.91637	0.0536844	no		no	1.85433	0.890901	0.0107142	no		no	2391.73	4868.65	9028.1	GST, gst	syz01100;syz00480	Metabolic pathways;Glutathione metabolism	COG0625	O:Posttranslational modification, protein turnover, chaperones	PF13417.9;PF13409.9;PF02798.23;PF13410.9;PF00043.28	GST_N_3;GST_N_2;GST_N;GST_C_2;GST_C	Glutathione S-transferase, N-terminal domain;Glutathione S-transferase, N-terminal domain;Glutathione S-transferase, N-terminal domain;Glutathione S-transferase, C-terminal domain;Glutathione S-transferase, C-terminal domain	4	21.4	0	27.517	4	20	1	271	29.765	5.42826	27.517	4
dnaK, HSPA9,sll0170	sll0170	P22358	Chaperone protein DnaK2 OS=Synechocystis sp. (strain PCC 6803 / Kazusa) OX=1111708 GN=dnaK2 PE=2 SV=1	4.14078	2.0499	0.0932381	no		no	3.58129	1.84048	0.122152	no		no	0.864882	-0.209424	0.0156995	no		no	2317.67	9596.95	8300.23	dnaK, HSPA9	syz03018	RNA degradation	COG0443	O:Posttranslational modification, protein turnover, chaperones	PF00012.23;PF06723.16;PF14450.9	HSP70;MreB_Mbl;FtsA	Hsp70 protein;MreB/Mbl protein;Cell division protein FtsA	10	19.7	0	21.674	10	37	1	636	67.613	4.72414	21.674	10
RP-S11, MRPS11, rpsK	sll1817	P73298	30S ribosomal protein S11 OS=Synechocystis sp. (strain PCC 6803 / Kazusa) OX=1111708 GN=rpsK PE=3 SV=1	4.30359	2.10554	0.0907921	no		no	3.94243	1.97908	0.0638517	no		no	0.916078	-0.126457	0.696108	no		no	2273.57	9784.5	8963.37	RP-S11, MRPS11, rpsK	syz03010	Ribosome	COG0100	J:Translation, ribosomal structure and biogenesis	PF00411.22	Ribosomal_S11	Ribosomal protein S11	4	51.5	0	23.412	4	17	1	130	13.762	11.3599	23.412	4
groEL, HSPD1,slr2076	slr2076	Q05972	Chaperonin GroEL 1 OS=Synechocystis sp. (strain PCC 6803 / Kazusa) OX=1111708 GN=groEL1 PE=1 SV=4	8.46336	3.08123	0.00726284	up		enrich	12.2877	3.61914	3.0318e-05	up		enrich	1.45187	0.537911	0.195741	no		no	2130.83	18034	26183	groEL, HSPD1	syz03018	RNA degradation	COG0459	O:Posttranslational modification, protein turnover, chaperones	PF00118.27	Cpn60_TCP1	TCP-1/cpn60 chaperonin family	22	57.1	0	141.41	22	84	1	541	57.652	5.00674	141.41	22
ccmK1,sll1029	sll1029	P72760	Carboxysome shell protein CcmK1 OS=Synechocystis sp. (strain PCC 6803 / Kazusa) OX=1111708 GN=ccmK1 PE=1 SV=3	0.707296	-0.499614	0.754161	no		no	0.564941	-0.823827	0.506281	no		no	0.798734	-0.324213	0.840336	no		no	2084.7	1474.5	1177.73	ccmO;ccmK	------	------	COG4577	E:Amino acid transport and metabolism	PF00936.22	BMC	BMC domain	2	34.2	0	15.307	4	19	1	111	12.102	6.10595	15.307	4
atpB,sll1322	sll1322	P27178	ATP synthase subunit a OS=Synechocystis sp. (strain PCC 6803 / Kazusa) OX=1111708 GN=atpB PE=3 SV=1	2.27444	1.18551	0.591807	no		no	0.818544	-0.288868	0.895061	no		no	0.359889	-1.47438	0.518731	no		no	1924.43	4377	1575.23	ATPF0A, atpB	syz01100;syz00195;syz00190	Metabolic pathways;Photosynthesis;Oxidative phosphorylation	COG0356	C:Energy production and conversion	PF00119.23	ATP-synt_A	ATP synthase A chain	2	12	0	147.1	2	13	1	276	30.698	5.95686	147.1	2
purQ	slr0520	Q55843	Phosphoribosylformylglycinamidine synthase subunit PurQ OS=Synechocystis sp. (strain PCC 6803 / Kazusa) OX=1111708 GN=purQ PE=1 SV=1	4.94895	2.30712	0.0555614	no		no	5.0068	2.32389	0.023099	up		enrich	1.01169	0.0167654	0.935559	no		no	1799.3	8904.65	9008.73	purQ	syz00470;syz00250;syz01100;syz00220;syz01110;syz00230	D-Amino acid metabolism;Alanine, aspartate and glutamate metabolism;Metabolic pathways;Arginine biosynthesis;Biosynthesis of secondary metabolites;Purine metabolism	COG0047	F:Nucleotide transport and metabolism	PF13507.9;PF07685.17	GATase_5;GATase_3	CobB/CobQ-like glutamine amidotransferase domain;CobB/CobQ-like glutamine amidotransferase domain	5	28.1	0	24.85	5	25	1	224	24.428	5.57269	24.85	5
glnA, GLUL	slr1756	P77961	Glutamine synthetase OS=Synechocystis sp. (strain PCC 6803 / Kazusa) OX=1111708 GN=glnA PE=1 SV=2	15.4271	3.94739	0.00602712	up		enrich	12.4424	3.6372	0.000969167	up		enrich	0.806533	-0.310194	0.224884	no		no	1424.8	21980.5	17728	glnA, GLUL	syz02020;syz01230;syz00250;syz00910;syz01100;syz00630;syz00220;syz01120	Two-component system;Biosynthesis of amino acids;Alanine, aspartate and glutamate metabolism;Nitrogen metabolism;Metabolic pathways;Glyoxylate and dicarboxylate metabolism;Arginine biosynthesis;Microbial metabolism in diverse environments	COG0174	E:Amino acid transport and metabolism	PF00120.27;PF03951.22	Gln-synt_C;Gln-synt_N	Glutamine synthetase, catalytic domain;Glutamine synthetase, beta-Grasp domain	14	41.9	0	39.263	14	72	1	473	53.025	4.97935	39.263	14	239;458
xfp, xpk,slr0453	slr0453	P74690	Probable phosphoketolase OS=Synechocystis sp. (strain PCC 6803 / Kazusa) OX=1111708 GN=slr0453 PE=3 SV=2	13.7582	3.78222	0.00224426	up		enrich	29.8002	4.89725	2.4103e-05	up		enrich	2.166	1.11503	0.0035347	up		enrich	1384.67	19050.5	41263.3	xfp, xpk	syz01100;syz00030;syz00710;syz01120	Metabolic pathways;Pentose phosphate pathway;Carbon fixation in photosynthetic organisms;Microbial metabolism in diverse environments	COG3957	G:Carbohydrate transport and metabolism	PF09364.13;PF09363.13;PF03894.18	XFP_N;XFP_C;XFP	XFP N-terminal domain;XFP C-terminal domain;D-xylulose 5-phosphate/D-fructose 6-phosphate phosphoketolase	25	40	0	163.48	25	82	1	805	90.878	5.78032	163.48	25	132;539
rplW	sll1801	P73318	50S ribosomal protein L23 OS=Synechocystis sp. (strain PCC 6803 / Kazusa) OX=1111708 GN=rplW PE=3 SV=1	4.5823	2.19607	0.0869523	no		no	0.000790332	-10.3053	0.42266	no		no	0.000172475	-12.5013	0.112685	no		no	1307.47	5991.2	1.03333	RP-L23, MRPL23, rplW	syz03010	Ribosome	COG0089	J:Translation, ribosomal structure and biogenesis	PF00276.23	Ribosomal_L23	Ribosomal protein L23	2	13.9	0	1.7607	2	7	1	101	11.526	10.0535	1.7607	2
pyrH	sll0144	P74457	Uridylate kinase OS=Synechocystis sp. (strain PCC 6803 / Kazusa) OX=1111708 GN=pyrH PE=3 SV=1	5.46906	2.45129	0.0523349	no		no	19.8129	4.30837	0.003338	up		enrich	3.62273	1.85708	0.0307443	up		enrich	1076.3	5886.35	21324.7	pyrH	syz00240;syz01100;syz01232;syz01240	Pyrimidine metabolism;Metabolic pathways;Nucleotide metabolism;Biosynthesis of cofactors	COG0528	F:Nucleotide transport and metabolism	PF00696.31	AA_kinase	Amino acid kinase family	9	52.3	0	25.713	9	31	1	260	27.651	5.14992	25.713	9	124
crtU, cruE;PDS, crtP;ZDS, crtQ	slr0940	P74306	Zeta-carotene desaturase OS=Synechocystis sp. (strain PCC 6803 / Kazusa) OX=1111708 GN=crtQ PE=3 SV=1	4.92695	2.3007	0.0557773	no		no	5.88679	2.55748	0.00963837	up		enrich	1.19481	0.256786	0.107306	no		no	1019.67	5023.85	6002.57	crtU, cruE;PDS, crtP;ZDS, crtQ	syz01100;syz00906;syz01110	Metabolic pathways;Carotenoid biosynthesis;Biosynthesis of secondary metabolites	COG3349	Q:Secondary metabolites biosynthesis, transport and catabolism	PF01593.27;PF13450.9;PF06100.14;PF01266.27;PF07992.17;PF00890.27;PF01494.22;PF12831.10	Amino_oxidase;NAD_binding_8;MCRA;DAO;Pyr_redox_2;FAD_binding_2;FAD_binding_3;FAD_oxidored	Flavin containing amine oxidoreductase;NA;MCRA family;FAD dependent oxidoreductase;Pyridine nucleotide-disulphide oxidoreductase;FAD binding domain;FAD binding domain;FAD dependent oxidoreductase	7	18.2	0	26.145	7	24	1	489	54.369	5.55268	26.145	7
pilB;pilT	slr0161	P74463	Twitching motility protein OS=Synechocystis sp. (strain PCC 6803 / Kazusa) OX=1111708 GN=pilT PE=3 SV=1	5.9285	2.56767	0.0664281	no		no	9.91276	3.30929	0.00129549	up		enrich	1.67205	0.741621	0.0576344	no		no	757.3	4489.65	7506.93	pilB;pilT	------	------	COG2805	F:Nucleotide transport and metabolism	PF00437.23;PF06414.15	T2SSE;Zeta_toxin	Type II/IV secretion system protein;Zeta toxin	10	38.5	0	92.963	10	46	1	369	40.615	6.56811	92.963	10
PK, pyk,sll0587	sll0587	Q55863	Pyruvate kinase 1 OS=Synechocystis sp. (strain PCC 6803 / Kazusa) OX=1111708 GN=pyk1 PE=3 SV=1	0.0015129	-9.36847	0.42265	no		no	9.88449	3.30517	0.00932326	up		enrich	6533.49	12.6736	0.0254082	up	yes	enrich	694.033	1.05	6860.17	PK, pyk	syz01200;syz01230;syz00620;syz00010;syz01100;syz01110;syz01120	Carbon metabolism;Biosynthesis of amino acids;Pyruvate metabolism;Glycolysis / Gluconeogenesis;Metabolic pathways;Biosynthesis of secondary metabolites;Microbial metabolism in diverse environments	COG0469	G:Carbohydrate transport and metabolism	PF00224.24;PF02887.19	PK;PK_C	Pyruvate kinase, barrel domain;Pyruvate kinase, alpha/beta domain	7	21.5	0	14.612	7	17	1	483	53.104	5.58559	14.612	7
recA	sll0569	P74737	Protein RecA OS=Synechocystis sp. (strain PCC 6803 / Kazusa) OX=1111708 GN=recA PE=2 SV=1	13.6023	3.76578	0.00251478	up		enrich	18.8467	4.23624	8.16578e-05	up		enrich	1.38555	0.470463	0.0042162	no		no	632.667	8605.7	11923.7	recA	syz03440	Homologous recombination	COG0468	L:Replication, recombination and repair	PF00154.24;PF08423.14;PF06745.16	RecA;Rad51;ATPase	recA bacterial DNA recombination protein;Rad51;KaiC	8	31.4	0	37.865	8	38	1	354	37.805	5.12735	37.865	8
RP-L10, MRPL10, rplJ	sll1745	P23350	50S ribosomal protein L10 OS=Synechocystis sp. (strain PCC 6803 / Kazusa) OX=1111708 GN=rplJ PE=3 SV=1	8.90056	3.1539	0.536809	no		no	12.2091	3.60989	0.216885	no		no	1.37173	0.455994	0.774047	no		no	504.3	4488.55	6157.07	RP-L10, MRPL10, rplJ	syz03010	Ribosome	COG0244	J:Translation, ribosomal structure and biogenesis	PF00466.23	Ribosomal_L10	Ribosomal protein L10	3	19.7	0	23.722	3	13	1	173	18.675	8.64323	23.722	3
glmS, GFPT;purF, PPAT	sll0220	P72720	Glutamine--fructose-6-phosphate aminotransferase [isomerizing] OS=Synechocystis sp. (strain PCC 6803 / Kazusa) OX=1111708 GN=glmS PE=3 SV=3	12.1294	3.60044	0.00615778	up		enrich	34.9013	5.12521	0.000327858	up		enrich	2.87741	1.52477	0.00870851	up		enrich	435.733	5285.2	15207.7	glmS, GFPT;purF, PPAT	syz00520;syz00250;syz01100;syz01110;syz01250;syz00230	Amino sugar and nucleotide sugar metabolism;Alanine, aspartate and glutamate metabolism;Metabolic pathways;Biosynthesis of secondary metabolites;Biosynthesis of nucleotide sugars;Purine metabolism	COG0449	M:Cell wall/membrane/envelope biogenesis	PF01380.25;PF13522.9;PF13537.9	SIS;GATase_6;GATase_7	SIS domain;Glutamine amidotransferase domain;Glutamine amidotransferase domain	12	26.9	0	22.555	12	42	1	631	69.606	5.52347	22.555	12
ftsH, hflB	slr0374	Q55589	Cell division cycle protein OS=Synechocystis sp. (strain PCC 6803 / Kazusa) OX=1111708 GN=slr0374 PE=4 SV=1	13.2616	3.72918	0.00269205	up		enrich	36.9064	5.2058	6.73191e-05	up		enrich	2.78296	1.47662	0.00220645	up		enrich	350.4	4646.85	12932	ftsH, hflB	------	------	COG0464	S:Function unknown	PF00004.32	AAA	ATPase family associated with various cellular activities	14	33.9	0	38.69	14	42	1	501	56.441	5.93384	38.69	14
chlP, bchP，sll1091	sll1091	Q55087	Geranylgeranyl diphosphate reductase OS=Synechocystis sp. (strain PCC 6803 / Kazusa) OX=1111708 GN=chlP PE=3 SV=1	1.01613	0.0230836	0.78878	no		no	14822.6	13.8555	0.000484772	up	yes	enrich	14587.3	13.8324	0.000484773	up	yes	enrich	1.03333	1.05	15316.7	chlP, bchP	syz01100;syz01110;syz00860;syz00900	Metabolic pathways;Biosynthesis of secondary metabolites;Porphyrin metabolism;Terpenoid backbone biosynthesis	COG0644	C:Energy production and conversion	PF01494.22;PF07992.17	FAD_binding_3;Pyr_redox_2	FAD binding domain;Pyridine nucleotide-disulphide oxidoreductase	12	37.6	0	72.438	12	29	1	407	44.882	8.081	72.438	12
ndh;NDC1, ndbB，slr1743	slr1743	P73735	Demethylphylloquinone reductase NdbB OS=Synechocystis sp. (strain PCC 6803 / Kazusa) OX=1111708 GN=ndbB PE=1 SV=1	4687.26	12.1945	0.142949	no	yes	enrich	13768.7	13.7491	0.00191799	up	yes	enrich	2.93748	1.55458	0.00387434	up		enrich	1.03333	4843.5	14227.7	ndh;NDC1, ndbB	syz01100;syz00130;syz01110;syz00190;syz01240	Metabolic pathways;Ubiquinone and other terpenoid-quinone biosynthesis;Biosynthesis of secondary metabolites;Oxidative phosphorylation;Biosynthesis of cofactors	COG1252	C:Energy production and conversion	PF07992.17;PF00070.30;PF13454.9	Pyr_redox_2;Pyr_redox;NAD_binding_9	Pyridine nucleotide-disulphide oxidoreductase;Pyridine nucleotide-disulphide oxidoreductase;FAD-NA	12	40.3	0	18.881	12	34	1	404	44.488	5.17197	18.881	12
psaE,ssr2831	ssr2831	P12975	Photosystem I reaction center subunit IV OS=Synechocystis sp. (strain PCC 6803 / Kazusa) OX=1111708 GN=psaE PE=1 SV=4	8263.11	13.0125	0.0943066	no	yes	enrich	1	0	1	no		no	0.00012102	-13.0125	0.0943066	no		no	1.03333	8538.55	1.03333	psaE	syz01100;syz00195	Metabolic pathways;Photosynthesis	ENOG41122QJ	C:Energy production and conversion	PF02427.20	PSI_PsaE	Photosystem I reaction centre subunit IV / PsaE	2	36.5	0	34.069	2	12	1	74	8.145	8.03445	34.069	2
petE,sll0199	sll0199	P21697	Plastocyanin OS=Synechocystis sp. (strain PCC 6803 / Kazusa) OX=1111708 GN=petE PE=1 SV=1	6508.69	12.6682	0.0803665	no	yes	enrich	1	0	1	no		no	0.000153641	-12.6682	0.0803665	no		no	1.03333	6725.65	1.03333	petE	syz01100;syz00195	Metabolic pathways;Photosynthesis	COG3794	C:Energy production and conversion	PF00127.23;PF13473.9	Copper-bind;Cupredoxin_1	Copper binding proteins, plastocyanin/azurin family;Cupredoxin-like domain	2	30.2	0	4.3106	2	10	1	126	13.146	6.26362	4.3106	2
ppc，sll0920	sll0920	P74299	Phosphoenolpyruvate carboxylase OS=Synechocystis sp. (strain PCC 6803 / Kazusa) OX=1111708 GN=ppc PE=3 SV=1	1.01613	0.0230836	0.78878	no		no	4039.87	11.9801	0.00267275	up	yes	enrich	3975.75	11.957	0.00267277	up	yes	enrich	1.03333	1.05	4174.53	ppc	syz01200;syz00620;syz00710;syz00680;syz01100;syz01120	Carbon metabolism;Pyruvate metabolism;Carbon fixation in photosynthetic organisms;Methane metabolism;Metabolic pathways;Microbial metabolism in diverse environments	COG2352	C:Energy production and conversion	PF00311.20	PEPcase	Phosphoenolpyruvate carboxylase	12	13.6	0	7.9854	12	18	1	1034	118.94	5.56558	7.9854	12	901
petB,slr0342	slr0342	Q57038	Cytochrome b6 OS=Synechocystis sp. (strain PCC 6803 / Kazusa) OX=1111708 GN=petB PE=1 SV=1	1.01613	0.0230836	0.78878	no		no	1326.68	10.3736	0.422659	no	yes	enrich	1305.62	10.3505	0.422664	no	yes	enrich	1.03333	1.05	1370.9	petB	syz01100;syz00195	Metabolic pathways;Photosynthesis	COG1290	C:Energy production and conversion	PF00033.22;PF13631.9	Cytochrome_B;Cytochrom_B_N_2	Cytochrome b/b6/petB;Cytochrome	4	18.9	0	5.5922	4	8	1	222	25.054	9.09728	5.5922	4
dfa3,sll1521	sll1521	P74373	Putative diflavin flavoprotein A 3 OS=Synechocystis sp. (strain PCC 6803 / Kazusa) OX=1111708 GN=dfa3 PE=1 SV=1	3226.06	11.6556	0.0916855	no	yes	enrich	5465.26	12.4161	0.0208111	up	yes	enrich	1.69409	0.760514	0.13247	no		no	1.03333	3333.6	5647.43	------	------	------	COG0426	C:Energy production and conversion	PF01613.21;PF19583.2;PF00258.28	Flavin_Reduct;ODP;Flavodoxin_1	Flavin reductase like domain;ODP family beta lactamase;Flavodoxin	14	31.7	0	44.469	14	28	1	597	65.092	6.04042	44.469	14	155
PDHA, pdhA，slr1934	slr1934	P74490	Pyruvate dehydrogenase E1 component subunit alpha OS=Synechocystis sp. (strain PCC 6803 / Kazusa) OX=1111708 GN=pdhA PE=4 SV=1	1.01613	0.0230836	0.78878	no		no	3593	11.811	0.00915345	up	yes	enrich	3535.97	11.7879	0.00915353	up	yes	enrich	1.03333	1.05	3712.77	PDHA, pdhA	syz01200;syz00620;syz00010;syz00020;syz01100;syz01110;syz01120	Carbon metabolism;Pyruvate metabolism;Glycolysis / Gluconeogenesis;Citrate cycl;Metabolic pathways;Biosynthesis of secondary metabolites;Microbial metabolism in diverse environments	COG1071	C:Energy production and conversion	PF00676.23;PF02775.24	E1_dh;TPP_enzyme_C	Dehydrogenase E1 component;Thiamine pyrophosphate enzyme, C-terminal TPP binding domain	3	11.4	0	5.8827	3	10	1	342	38.158	5.07904	5.8827	3
pta;K06873	slr0039	Q55458	Uncharacterized protein slr0039 OS=Synechocystis sp. (strain PCC 6803 / Kazusa) OX=1111708 GN=slr0039 PE=4 SV=1	1418.95	10.4706	0.500007	no	yes	enrich	4345.94	12.0855	0.00772295	up	yes	enrich	3.06278	1.61484	0.0871512	no		no	1.03333	1466.25	4490.8	pta;K06873	syz01200;syz00620;syz00680;syz01100;syz00640;syz01120;syz00430	Carbon metabolism;Pyruvate metabolism;Methane metabolism;Metabolic pathways;Propanoate metabolism;Microbial metabolism in diverse environments;Taurine and hypotaurine metabolism	COG0857	C:Energy production and conversion	PF07085.15;PF13500.9	DRTGG;AAA_26	DRTGG domain;AAA domain	5	15.7	0	8.6082	5	10	1	357	38.418	4.81446	8.6082	5
dxs;PDHB, pdhB	sll1721	P73405	Pyruvate dehydrogenase E1 component subunit beta OS=Synechocystis sp. (strain PCC 6803 / Kazusa) OX=1111708 GN=pdhB PE=4 SV=1	1.01613	0.0230836	0.78878	no		no	1269.32	10.3098	0.187046	no	yes	enrich	1249.17	10.2868	0.18705	no	yes	enrich	1.03333	1.05	1311.63	dxs;PDHB, pdhB	syz00730;syz01200;syz00620;syz00010;syz00020;syz00900;syz01100;syz01110;syz01120	Thiamine metabolism;Carbon metabolism;Pyruvate metabolism;Glycolysis / Gluconeogenesis;Citrate cycl;Terpenoid backbone biosynthesis;Metabolic pathways;Biosynthesis of secondary metabolites;Microbial metabolism in diverse environments	COG0022	C:Energy production and conversion	PF02779.27;PF02780.23	Transket_pyr;Transketolase_C	Transketolase, pyrimidine binding domain;Transketolase, C-terminal domain	3	11.1	0	2.3674	3	8	1	324	35.709	5.35482	2.3674	3
lpdA,slr1096	slr1096	P72740	Dihydrolipoyl dehydrogenase OS=Synechocystis sp. (strain PCC 6803 / Kazusa) OX=1111708 GN=lpdA PE=1 SV=3	1498.89	10.5497	0.500007	no	yes	enrich	1	0	1	no		no	0.000667162	-10.5497	0.500007	no		no	1.03333	1548.85	1.03333	DLD, lpd, pdhD	syz01200;syz00380;syz00620;syz00010;syz00280;syz00260;syz00020;syz01100;syz00630;syz00310;syz01110;syz00640;syz01120;syz01240	Carbon metabolism;Tryptophan metabolism;Pyruvate metabolism;Glycolysis / Gluconeogenesis;Valine, leucine and isoleucine degradation;Glycine, serine and threonine metabolism;Citrate cycl;Metabolic pathways;Glyoxylate and dicarboxylate metabolism;Lysine degradation;Biosynthesis of secondary metabolites;Propanoate metabolism;Microbial metabolism in diverse environments;Biosynthesis of cofactors	COG1249	C:Energy production and conversion	PF07992.17;PF02852.25;PF00070.30;PF01134.25;PF00890.27	Pyr_redox_2;Pyr_redox_dim;Pyr_redox;GIDA;FAD_binding_2	Pyridine nucleotide-disulphide oxidoreductase;Pyridine nucleotide-disulphide oxidoreductase, dimerisation domain;Pyridine nucleotide-disulphide oxidoreductase;Glucose inhibited division protein A;FAD binding domain	8	21.1	0	10.588	8	17	1	474	50.832	5.34573	10.588	8
cydA	slr1379	P73159	Cytochrome oxidase d subunit I OS=Synechocystis sp. (strain PCC 6803 / Kazusa) OX=1111708 GN=cydA PE=3 SV=1	1.01613	0.0230836	0.78878	no		no	1427.81	10.4796	0.183541	no	yes	enrich	1405.14	10.4565	0.183544	no	yes	enrich	1.03333	1.05	1475.4	cydA	syz00190;syz02020	Oxidative phosphorylation;Two-component system	COG1271	C:Energy production and conversion	PF01654.20	Cyt_bd_oxida_I	Cytochrome bd terminal oxidase subunit I	3	8.3	0	6.1807	3	6	1	483	53.852	7.78219	6.1807	3
CS, gltA	sll0401	Q59977	Citrate synthase OS=Synechocystis sp. (strain PCC 6803 / Kazusa) OX=1111708 GN=gltA PE=3 SV=1	1612.89	10.6554	0.500006	no	yes	enrich	2898.9	11.5013	0.00772272	up	yes	enrich	1.79734	0.845862	0.377979	no		no	1.03333	1666.65	2995.53	CS, gltA	syz01210;syz01200;syz01230;syz00020;syz01100;syz00630;syz01110;syz01120	2-Oxocarboxylic acid metabolism;Carbon metabolism;Biosynthesis of amino acids;Citrate cycl;Metabolic pathways;Glyoxylate and dicarboxylate metabolism;Biosynthesis of secondary metabolites;Microbial metabolism in diverse environments	COG0372	C:Energy production and conversion	PF00285.24	Citrate_synt	Citrate synthase, C-terminal domain	4	11.8	0	16.56	4	13	1	397	44.83	5.69904	16.56	4
apcF;cpcB;apcD;apcA;apcB	slr1459	P74551	Allophycocyanin subunit beta-18 OS=Synechocystis sp. (strain PCC 6803 / Kazusa) OX=1111708 GN=apcF PE=1 SV=1	6051	12.563	0.0328117	up	yes	enrich	4283.58	12.0646	0.00705177	up	yes	enrich	0.707913	-0.498356	0.0428046	no		no	1.03333	6252.7	4426.37	apcF;cpcB;apcD;apcA;apcB	syz01100;syz00196	Metabolic pathways;Photosynthesis - antenna proteins	ENOG4111HWH	C:Energy production and conversion	PF00502.22	Phycobilisome	Phycobilisome protein	3	31.4	0	16.032	4	16	1	169	18.892	4.95729	16.032	4
apcF;cpcB;apcD;apcA;apcB	sll0928	P72870	Allophycocyanin subunit alpha-B OS=Synechocystis sp. (strain PCC 6803 / Kazusa) OX=1111708 GN=apcD PE=1 SV=1	1.01613	0.0230836	0.78878	no		no	1275.26	10.3166	0.183623	no	yes	enrich	1255.02	10.2935	0.183626	no	yes	enrich	1.03333	1.05	1317.77	apcF;cpcB;apcD;apcA;apcB	syz01100;syz00196	Metabolic pathways;Photosynthesis - antenna proteins	ENOG4111GPN	C:Energy production and conversion	PF00502.22	Phycobilisome	Phycobilisome protein	3	23	0	7.0295	3	10	1	161	17.923	5.44088	7.0295	3
psaK,ssr0390	ssr0390	P72712	Photosystem I reaction center subunit PsaK 1 OS=Synechocystis sp. (strain PCC 6803 / Kazusa) OX=1111708 GN=psaK1 PE=1 SV=1	9579.68	13.2258	0.500001	no	yes	enrich	14438.4	13.8176	0.00210811	up	yes	enrich	1.50719	0.591861	0.701128	no		no	1.03333	9899	14919.7	psaK	syz01100;syz00195	Metabolic pathways;Photosynthesis	ENOG41122VI	C:Energy production and conversion	PF01241.21	PSI_PSAK	Photosystem I psaG / psaK	1	19.8	0	104.49	1	16	1	86	8.6442	9.78857	104.49	1	24
minD;mrp, NUBPL	sll0289	Q55900	Septum site-determining protein MinD OS=Synechocystis sp. (strain PCC 6803 / Kazusa) OX=1111708 GN=minD PE=3 SV=1	1.01613	0.0230836	0.78878	no		no	3808.52	11.895	0.0169287	up	yes	enrich	3748.06	11.8719	0.0169288	up	yes	enrich	1.03333	1.05	3935.47	minD;mrp, NUBPL	------	------	COG2894	D:Cell cycle control, cell division, chromosome partitioning	PF01656.26;PF13614.9;PF10609.12;PF06564.15;PF09140.14;PF00142.21;PF02374.18	CbiA;AAA_31;ParA;CBP_BcsQ;MipZ;Fer4_NifH;ArsA_ATPase	CobQ/CobB/MinD/ParA nucleotide binding domain;AAA domain;NUBPL iron-transfer P-loop NTPase;Cellulose biosynthesis protein BcsQ;ATPase MipZ;4Fe-4S iron sulfur cluster binding proteins, NifH/frxC family;Anion-transporting ATPase	3	14.3	0	7.7794	3	6	1	266	29.047	5.26201	7.7794	3
trpB;thrC;cysK	slr0543	Q59992	Tryptophan synthase beta chain OS=Synechocystis sp. (strain PCC 6803 / Kazusa) OX=1111708 GN=trpB PE=3 SV=1	1.01613	0.0230836	0.78878	no		no	201855	17.623	0.00125864	up	yes	enrich	198651	17.5999	0.00125864	up	yes	enrich	1.03333	1.05	208583	trpB;thrC;cysK	syz00270;syz01200;syz01230;syz00750;syz00920;syz00260;syz00400;syz01100;syz01110;syz01120	Cysteine and methionine metabolism;Carbon metabolism;Biosynthesis of amino acids;Vitamin B6 metabolism;Sulfur metabolism;Glycine, serine and threonine metabolism;Phenylalanine, tyrosine and tryptophan biosynthesis;Metabolic pathways;Biosynthesis of secondary metabolites;Microbial metabolism in diverse environments	COG0133	E:Amino acid transport and metabolism	PF00291.28	PALP	Pyridoxal-phosphate dependent enzyme	5	17	0	18.429	5	16	1	412	45.07	6.24055	18.429	5
argH, ASL;purB, ADSL	slr1133	P73257	Argininosuccinate lyase OS=Synechocystis sp. (strain PCC 6803 / Kazusa) OX=1111708 GN=argH PE=3 SV=1	1.01613	0.0230836	0.78878	no		no	7876.32	12.9433	0.00241452	up	yes	enrich	7751.3	12.9202	0.00241453	up	yes	enrich	1.03333	1.05	8138.87	argH, ASL;purB, ADSL	syz01232;syz01230;syz00250;syz01100;syz00220;syz01110;syz00230;syz01240	Nucleotide metabolism;Biosynthesis of amino acids;Alanine, aspartate and glutamate metabolism;Metabolic pathways;Arginine biosynthesis;Biosynthesis of secondary metabolites;Purine metabolism;Biosynthesis of cofactors	COG0165	E:Amino acid transport and metabolism	PF00206.23;PF14698.9	Lyase_1;ASL_C2	Lyase;Argininosuccinate lyase C-terminal	8	31	0	29.593	8	20	1	461	50.947	5.33732	29.593	8
sll1470,leuC, IPMI-L	sll1470	P54384	3-isopropylmalate dehydratase large subunit OS=Synechocystis sp. (strain PCC 6803 / Kazusa) OX=1111708 GN=leuC PE=3 SV=2	1.01613	0.0230836	0.78878	no		no	6481.03	12.662	0.00775854	up	yes	enrich	6378.16	12.6389	0.00775858	up	yes	enrich	1.03333	1.05	6697.07	leuC, IPMI-L	syz01210;syz01230;syz00290;syz00660;syz01100;syz01110	2-Oxocarboxylic acid metabolism;Biosynthesis of amino acids;Valine, leucine and isoleucine biosynthesis;C5-Branched dibasic acid metabolism;Metabolic pathways;Biosynthesis of secondary metabolites	COG0065	E:Amino acid transport and metabolism	PF00330.23	Aconitase	Aconitase family	6	17.7	0	10.735	6	12	1	468	50.458	5.44497	10.735	6
E2.2.1.6L, ilvB, ilvG, ilvI	sll1981	P73918	Acetolactate synthase OS=Synechocystis sp. (strain PCC 6803 / Kazusa) OX=1111708 GN=ilvB PE=3 SV=1	1.01613	0.0230836	0.78878	no		no	4716.9	12.2036	0.00336231	up	yes	enrich	4642.03	12.1805	0.00336234	up	yes	enrich	1.03333	1.05	4874.13	E2.2.1.6L, ilvB, ilvG, ilvI	syz01210;syz01230;syz00290;syz00660;syz01100;syz01110;syz00770;syz00650	2-Oxocarboxylic acid metabolism;Biosynthesis of amino acids;Valine, leucine and isoleucine biosynthesis;C5-Branched dibasic acid metabolism;Metabolic pathways;Biosynthesis of secondary metabolites;Pantothenate and CoA biosynthesis;Butanoate metabolism	COG0028	E:Amino acid transport and metabolism	PF02776.21;PF02775.24;PF00205.25	TPP_enzyme_N;TPP_enzyme_C;TPP_enzyme_M	Thiamine pyrophosphate enzyme, N-terminal TPP binding domain;Thiamine pyrophosphate enzyme, C-terminal TPP binding domain;Thiamine pyrophosphate enzyme, central domain	5	13.5	0	7.7381	5	10	1	550	60.173	5.23955	7.7381	5
afuC, fbpC;cysA;ABC.CD.A;bgtA	slr1735	P73721	ABC transporter OS=Synechocystis sp. (strain PCC 6803 / Kazusa) OX=1111708 GN=slr1735 PE=4 SV=1	1.01613	0.0230836	0.78878	no		no	4521.94	12.1427	0.00190775	up	yes	enrich	4450.16	12.1196	0.00190777	up	yes	enrich	1.03333	1.05	4672.67	afuC, fbpC;cysA;ABC.CD.A;bgtA	syz02010;syz00920	ABC transporters;Sulfur metabolism	COG1126	E:Amino acid transport and metabolism	PF00005.30;PF13304.9;PF02463.22	ABC_tran;AAA_21;SMC_N	ABC transporter;AAA domain, putative AbiEii toxin, Type IV TA system;RecF/RecN/SMC N terminal domain	5	25	0	8.945	5	13	1	252	28.017	8.77333	8.945	5
natA;gldA;urtD;lptB;natE	sll0764	Q55614	High-affinity branched-chain amino acid transport ATP-binding protein OS=Synechocystis sp. (strain PCC 6803 / Kazusa) OX=1111708 GN=livG PE=4 SV=1	1.01613	0.0230836	0.78878	no		no	4588.39	12.1638	0.00659401	up	yes	enrich	4515.56	12.1407	0.00659405	up	yes	enrich	1.03333	1.05	4741.33	natA;gldA;urtD;lptB;natE	syz02010	ABC transporters	COG4674	E:Amino acid transport and metabolism	PF00005.30;PF12399.11;PF02463.22;PF13476.9;PF13304.9	ABC_tran;BCA_ABC_TP_C;SMC_N;AAA_23;AAA_21	ABC transporter;Branched-chain amino acid ATP-binding cassette transporter;RecF/RecN/SMC N terminal domain;AAA domain;AAA domain, putative AbiEii toxin, Type IV TA system	5	17.4	0	39.926	5	17	1	373	41.194	4.92586	39.926	5
hisD,slr0682,slr1848	slr1848	P73058	Histidinol dehydrogenase OS=Synechocystis sp. (strain PCC 6803 / Kazusa) OX=1111708 GN=hisD PE=3 SV=1	1.01613	0.0230836	0.78878	no		no	4258.52	12.0561	0.00996294	up	yes	enrich	4190.92	12.0331	0.00996302	up	yes	enrich	1.03333	1.05	4400.47	hisD	syz01100;syz00340;syz01110;syz01230	Metabolic pathways;Histidine metabolism;Biosynthesis of secondary metabolites;Biosynthesis of amino acids	COG0141	E:Amino acid transport and metabolism	PF00815.23	Histidinol_dh	Histidinol dehydrogenase	6	18.7	0	20.1	6	12	1	434	46.533	5.35659	20.1	6
argB	slr1898	P73326	Acetylglutamate kinase OS=Synechocystis sp. (strain PCC 6803 / Kazusa) OX=1111708 GN=argB PE=3 SV=1	3562.31	11.7986	0.0346768	up	yes	enrich	6125.32	12.5806	0.00060688	up	yes	enrich	1.71948	0.781974	0.00181449	no		no	1.03333	3681.05	6329.5	argB	syz01100;syz01210;syz00220;syz01110;syz01230	Metabolic pathways;2-Oxocarboxylic acid metabolism;Arginine biosynthesis;Biosynthesis of secondary metabolites;Biosynthesis of amino acids	COG0548	E:Amino acid transport and metabolism	PF00696.31	AA_kinase	Amino acid kinase family	5	21.9	0	7.6328	5	15	1	297	31.525	5.89241	7.6328	5
clpP, CLPP,sll0534	sll0534	Q59993	ATP-dependent Clp protease proteolytic subunit 2 OS=Synechocystis sp. (strain PCC 6803 / Kazusa) OX=1111708 GN=clpP2 PE=3 SV=1	1857.87	10.8594	0.500006	no	yes	enrich	5595.65	12.4501	0.00121347	up	yes	enrich	3.01186	1.59065	0.290707	no		no	1.03333	1919.8	5782.17	clpP, CLPP	------	------	COG0740	E:Amino acid transport and metabolism	PF00574.26	CLP_protease	Clp protease	6	31.9	0	18.948	6	11	1	226	24.823	4.69401	18.948	6
sll0023	sll0023	Q55658	Sll0023 protein OS=Synechocystis sp. (strain PCC 6803 / Kazusa) OX=1111708 GN=sll0023 PE=4 SV=1	8440.02	13.043	0.0378045	up	yes	enrich	4683.39	12.1933	0.00117965	up	yes	enrich	0.554903	-0.849693	0.00311136	no		no	1.03333	8721.35	4839.5	------	------	------	COG0754	E:Amino acid transport and metabolism	PF03738.17	GSP_synth	Glutathionylspermidine synthase preATP-grasp	6	17.2	0	10.962	6	27	1	447	51.653	4.50616	10.962	6
AROA2, aroA	sll0934	P72864	Carboxysome formation protein OS=Synechocystis sp. (strain PCC 6803 / Kazusa) OX=1111708 GN=ccmA PE=4 SV=1	1.01613	0.0230836	0.78878	no		no	3499.77	11.773	0.183887	no	yes	enrich	3444.22	11.75	0.183888	no	yes	enrich	1.03333	1.05	3616.43	AROA2, aroA	syz01100;syz00400;syz01110;syz01230	Metabolic pathways;Phenylalanine, tyrosine and tryptophan biosynthesis;Biosynthesis of secondary metabolites;Biosynthesis of amino acids	COG2876	E:Amino acid transport and metabolism	PF00793.23;PF18152.4;PF03102.17	DAHP_synth_1;DAHP_snth_FXD;NeuB	DAHP synthetase I family;DAHP synthase ferredoxin-like domain;NeuB family	2	7.7	0.0049628	0.64986	2	3	1	351	37.633	5.95379	0.64986	2
E3.5.1.1, ansA, ansB	sll0585	Q55865	Sll0585 protein OS=Synechocystis sp. (strain PCC 6803 / Kazusa) OX=1111708 GN=sll0585 PE=4 SV=1	1.01613	0.0230836	0.78878	no		no	4046.52	11.9825	0.00884742	up	yes	enrich	3982.29	11.9594	0.00884749	up	yes	enrich	1.03333	1.05	4181.4	E3.5.1.1, ansA, ansB	syz00460;syz01100;syz00250;syz01110	Cyanoamino acid metabolism;Metabolic pathways;Alanine, aspartate and glutamate metabolism;Biosynthesis of secondary metabolites	COG4448	E:Amino acid transport and metabolism	PF06089.15	Asparaginase_II	L-asparaginase II	3	12.6	0	7.9349	3	10	1	342	37.618	6.55839	7.9349	3
gcvT, AMT	sll0171	P54261	Aminomethyltransferase OS=Synechocystis sp. (strain PCC 6803 / Kazusa) OX=1111708 GN=gcvT PE=3 SV=1	1.01613	0.0230836	0.78878	no		no	2194.9	11.0999	0.183963	no	yes	enrich	2160.06	11.0769	0.183965	no	yes	enrich	1.03333	1.05	2268.07	gcvT, AMT	syz01200;syz00260;syz00670;syz01100;syz00630;syz01110	Carbon metabolism;Glycine, serine and threonine metabolism;One carbon pool by folate;Metabolic pathways;Glyoxylate and dicarboxylate metabolism;Biosynthesis of secondary metabolites	COG0404	E:Amino acid transport and metabolism	PF01571.24;PF08669.14	GCV_T;GCV_T_C	Aminomethyltransferase folate-binding domain;Glycine cleavage T-protein C-terminal barrel domain	2	7.5	0.0028571	1.5693	2	2	1	372	41.036	5.52909	1.5693	2
pepP	sll0136	P74468	Aminopeptidase P OS=Synechocystis sp. (strain PCC 6803 / Kazusa) OX=1111708 GN=pepP PE=3 SV=1	1.01613	0.0230836	0.78878	no		no	1507.23	10.5577	0.202391	no	yes	enrich	1483.3	10.5346	0.202394	no	yes	enrich	1.03333	1.05	1557.47	pepP	------	------	COG0006	E:Amino acid transport and metabolism	PF00557.27;PF05195.19	Peptidase_M24;AMP_N	Metallopeptidase family M24;Aminopeptidase P, N-terminal domain	3	9.5	0	4.4541	3	5	1	441	49.5	5.36955	4.4541	3
PRPS, prsA	sll0469	Q55848	Ribose-phosphate pyrophosphokinase OS=Synechocystis sp. (strain PCC 6803 / Kazusa) OX=1111708 GN=prs PE=3 SV=1	7987.02	12.9634	0.105586	no	yes	enrich	13654.8	13.7371	0.00290751	up	yes	enrich	1.70963	0.773684	0.0260538	no		no	1.03333	8253.25	14110	PRPS, prsA	syz01200;syz01230;syz00030;syz01100;syz01110;syz00230;syz01120	Carbon metabolism;Biosynthesis of amino acids;Pentose phosphate pathway;Metabolic pathways;Biosynthesis of secondary metabolites;Purine metabolism;Microbial metabolism in diverse environments	COG0462	F:Nucleotide transport and metabolism	PF13793.9;PF14572.9;PF00156.30	Pribosyltran_N;Pribosyl_synth;Pribosyltran	N-terminal domain of ribose phosphate pyrophosphokinase;Phosphoribosyl synthetase-associated domain;Phosphoribosyl transferase domain	7	25.2	0	34.099	7	30	1	333	36.395	6.71038	34.099	7
clpP, CLPP,slr0165	slr0165	P74467	Probable ATP-dependent Clp protease proteolytic subunit 3 OS=Synechocystis sp. (strain PCC 6803 / Kazusa) OX=1111708 GN=clpP3 PE=3 SV=1	16031.1	13.9686	0.0595313	no	yes	enrich	13472.9	13.7178	0.00260413	up	yes	enrich	0.840421	-0.250815	0.171683	no		no	1.03333	16565.5	13922	clpP, CLPP	------	------	COG0740	F:Nucleotide transport and metabolism	PF00574.26	CLP_protease	Clp protease	5	24.8	0	46.865	5	23	1	202	22.397	5.73968	46.865	5
glmS, GFPT;purF, PPAT	sll0757	Q55621	Amidophosphoribosyltransferase OS=Synechocystis sp. (strain PCC 6803 / Kazusa) OX=1111708 GN=purF PE=3 SV=1	1.01613	0.0230836	0.78878	no		no	4115.23	12.0068	0.00590025	up	yes	enrich	4049.9	11.9837	0.00590029	up	yes	enrich	1.03333	1.05	4252.4	glmS, GFPT;purF, PPAT	syz00520;syz00250;syz01100;syz01110;syz01250;syz00230	Amino sugar and nucleotide sugar metabolism;Alanine, aspartate and glutamate metabolism;Metabolic pathways;Biosynthesis of secondary metabolites;Biosynthesis of nucleotide sugars;Purine metabolism	COG0034	F:Nucleotide transport and metabolism	PF13522.9;PF13537.9;PF00156.30	GATase_6;GATase_7;Pribosyltran	Glutamine amidotransferase domain;Glutamine amidotransferase domain;Phosphoribosyl transferase domain	7	17.6	0	6.2286	7	11	1	495	53.67	5.47129	6.2286	7
purA, ADSS	sll1823	P73290	Adenylosuccinate synthetase OS=Synechocystis sp. (strain PCC 6803 / Kazusa) OX=1111708 GN=purA PE=3 SV=2	1727.42	10.7544	0.500006	no	yes	enrich	4845.48	12.2424	0.0115736	up	yes	enrich	2.80504	1.48802	0.121483	no		no	1.03333	1785	5007	purA, ADSS	syz01100;syz00250;syz01232;syz00230;syz01240	Metabolic pathways;Alanine, aspartate and glutamate metabolism;Nucleotide metabolism;Purine metabolism;Biosynthesis of cofactors	COG0104	F:Nucleotide transport and metabolism	PF00709.24	Adenylsucc_synt	Adenylosuccinate synthetase	8	22.5	0	26.79	8	21	1	444	48.792	5.23984	26.79	8
carB, CPA2,sll0370	sll0370	Q55756	Carbamoyl-phosphate synthase large chain OS=Synechocystis sp. (strain PCC 6803 / Kazusa) OX=1111708 GN=carB PE=3 SV=2	1.01613	0.0230836	0.78878	no		no	2256.94	11.1401	0.187346	no	yes	enrich	2221.11	11.1171	0.187347	no	yes	enrich	1.03333	1.05	2332.17	carB, CPA2	syz00240;syz01100;syz00250;syz01240	Pyrimidine metabolism;Metabolic pathways;Alanine, aspartate and glutamate metabolism;Biosynthesis of cofactors	COG0458	F:Nucleotide transport and metabolism	PF02786.20;PF02787.22;PF02142.25;PF07478.16;PF02222.25;PF15632.9;PF13535.9;PF02655.17	CPSase_L_D2;CPSase_L_D3;MGS;Dala_Dala_lig_C;ATP-grasp;ATPgrasp_Ter;ATP-grasp_4;ATP-grasp_3	Carbamoyl-phosphate synthase L chain, ATP binding domain;Carbamoyl-phosphate synthetase large chain, oligomerisation domain;MGS-like domain;D-ala D-ala ligase C-terminus;ATP-grasp domain;ATP-grasp in the biosynthetic pathway with Ter operon;ATP-grasp domain;ATP-grasp domain	6	6.4	0	6.6313	6	8	1	1081	119.03	4.89875	6.6313	6
hypE;purM	slr0838	Q55422	Phosphoribosylformylglycinamidine cyclo-ligase OS=Synechocystis sp. (strain PCC 6803 / Kazusa) OX=1111708 GN=purM PE=3 SV=1	1.01613	0.0230836	0.78878	no		no	7105.19	12.7947	0.00218808	up	yes	enrich	6992.41	12.7716	0.00218808	up	yes	enrich	1.03333	1.05	7342.03	hypE;purM	syz01100;syz01110;syz00230	Metabolic pathways;Biosynthesis of secondary metabolites;Purine metabolism	COG0150	F:Nucleotide transport and metabolism	PF02769.25;PF00586.27	AIRS_C;AIRS	AIR synthase related protein, C-terminal domain;AIR synthase related protein, N-terminal domain	2	8.8	0	1.9709	2	11	1	341	36.164	4.64894	1.9709	2
purL,sll1056	sll1056	P72644	Phosphoribosylformylglycinamidine synthase subunit PurL OS=Synechocystis sp. (strain PCC 6803 / Kazusa) OX=1111708 GN=purL PE=3 SV=2	1.01613	0.0230836	0.78878	no		no	1489.23	10.5403	0.206319	no	yes	enrich	1465.59	10.5173	0.206322	no	yes	enrich	1.03333	1.05	1538.87	purL	syz01100;syz01110;syz00230	Metabolic pathways;Biosynthesis of secondary metabolites;Purine metabolism	COG0046	F:Nucleotide transport and metabolism	PF02769.25;PF00586.27;PF18072.4	AIRS_C;AIRS;FGAR-AT_linker	AIR synthase related protein, C-terminal domain;AIR synthase related protein, N-terminal domain;Formylglycinamide ribonucleotide amidotransferase linker domain	3	6.5	0	1.8817	3	4	1	768	81.831	4.71612	1.8817	3
PK, pyk;pps, ppsA	sll1275	P73534	Pyruvate kinase 2 OS=Synechocystis sp. (strain PCC 6803 / Kazusa) OX=1111708 GN=pyk2 PE=3 SV=1	1.01613	0.0230836	0.78878	no		no	4973.52	12.2801	0.00524428	up	yes	enrich	4894.57	12.257	0.00524431	up	yes	enrich	1.03333	1.05	5139.3	PK, pyk;pps, ppsA	syz01200;syz01230;syz00620;syz00010;syz00680;syz01100;syz01110;syz01120	Carbon metabolism;Biosynthesis of amino acids;Pyruvate metabolism;Glycolysis / Gluconeogenesis;Methane metabolism;Metabolic pathways;Biosynthesis of secondary metabolites;Microbial metabolism in diverse environments	COG3848	G:Carbohydrate transport and metabolism	PF00224.24;PF02887.19;PF00391.26	PK;PK_C;PEP-utilizers	Pyruvate kinase, barrel domain;Pyruvate kinase, alpha/beta domain;PEP-utilising enzyme, mobile domain	9	23	0	27.418	9	22	1	591	62.985	6.19985	27.418	9
cobC, phpB	sll0395	Q55734	Sll0395 protein OS=Synechocystis sp. (strain PCC 6803 / Kazusa) OX=1111708 GN=sll0395 PE=4 SV=1	4810.16	12.2319	0.0955103	no	yes	enrich	9521.97	13.217	0.00298995	up	yes	enrich	1.97955	0.985174	0.0121318	no		no	1.03333	4970.5	9839.37	cobC, phpB	syz01100;syz00860;syz01240	Metabolic pathways;Porphyrin metabolism;Biosynthesis of cofactors	COG0406	G:Carbohydrate transport and metabolism	PF00300.25	His_Phos_1	Histidine phosphatase superfamily	11	65.6	0	22.942	11	35	1	212	23.752	6.05417	22.942	11
GBE1, glgB;ISA, treX	slr1857	P73608	Glycogen operon protein GlgX OS=Synechocystis sp. (strain PCC 6803 / Kazusa) OX=1111708 GN=glgX PE=3 SV=1	1838.81	10.8446	0.500006	no	yes	enrich	8642.45	13.0772	0.00399944	up	yes	enrich	4.70003	2.23267	0.0215958	up		enrich	1.03333	1900.1	8930.53	GBE1, glgB;ISA, treX	syz01100;syz00500;syz01110	Metabolic pathways;Starch and sucrose metabolism;Biosynthesis of secondary metabolites	COG1523	G:Carbohydrate transport and metabolism	PF00128.27;PF02922.21	Alpha-amylase;CBM_48	Alpha amylase, catalytic domain;Carbohydrate-binding module 48	6	10.9	0	10.818	6	15	1	707	79.894	5.5142	10.818	6
msmX, msmK, malK, sugC, ggtA, msiK;cysA;afuC, fbpC	slr1224	P73468	Cytoplasmic membrane protein for maltose uptake OS=Synechocystis sp. (strain PCC 6803 / Kazusa) OX=1111708 GN=malK PE=4 SV=1	1.01613	0.0230836	0.78878	no		no	3925.1	11.9385	0.00207888	up	yes	enrich	3862.79	11.9154	0.00207889	up	yes	enrich	1.03333	1.05	4055.93	msmX, msmK, malK, sugC, ggtA, msiK;cysA;afuC, fbpC	syz02010;syz00920	ABC transporters;Sulfur metabolism	COG3839	G:Carbohydrate transport and metabolism	PF00005.30;PF03459.20;PF17912.4;PF08402.13;PF13304.9	ABC_tran;TOBE;OB_MalK;TOBE_2;AAA_21	ABC transporter;TOBE domain;MalK OB fold domain;TOBE domain;AAA domain, putative AbiEii toxin, Type IV TA system	6	20.1	0	4.647	6	12	1	408	45.183	8.49379	4.647	6
PYG, glgP，sll1356	sll1356	P73511	Glycogen phosphorylase OS=Synechocystis sp. (strain PCC 6803 / Kazusa) OX=1111708 GN=glgP PE=3 SV=1	1.01613	0.0230836	0.78878	no		no	2731.55	11.4155	0.0103256	up	yes	enrich	2688.19	11.3924	0.0103257	up	yes	enrich	1.03333	1.05	2822.6	PYG, glgP	syz01100;syz00500;syz01110	Metabolic pathways;Starch and sucrose metabolism;Biosynthesis of secondary metabolites	COG0058	G:Carbohydrate transport and metabolism	PF00343.23	Phosphorylase	Carbohydrate phosphorylase	8	12	0	11.602	8	14	1	849	96.648	5.13003	11.602	8
UXS1, slr0809	slr0809	P74036	UDP-glucuronate decarboxylase OS=Synechocystis sp. (strain PCC 6803 / Kazusa) OX=1111708 GN=rfbB PE=3 SV=1	1.01613	0.0230836	0.78878	no		no	1946.58	10.9267	0.226505	no	yes	enrich	1915.68	10.9036	0.226508	no	yes	enrich	1.03333	1.05	2011.47	UXS1, uxs;rfbB, rmlB, rffG;galE, GALE;TSTA3, fcl	syz00521;syz00520;syz00523;syz00525;syz00541;syz00052;syz01100;syz00051;syz01110;syz01250	Streptomycin biosynthesis;Amino sugar and nucleotide sugar metabolism;Polyketide sugar unit biosynthesis;Acarbose and validamycin biosynthesis;O-Antigen nucleotide sugar biosynthesis;Galactose metabolism;Metabolic pathways;Fructose and mannose metabolism;Biosynthesis of secondary metabolites;Biosynthesis of nucleotide sugars	COG0451	G:Carbohydrate transport and metabolism	PF16363.8;PF01370.24;PF04321.20;PF01073.22;PF07993.15;PF02719.18	GDP_Man_Dehyd;Epimerase;RmlD_sub_bind;3Beta_HSD;NAD_binding_4;Polysacc_synt_2	GDP-mannose 4,6 dehydratase;NAD dependent epimerase/dehydratase family;RmlD substrate binding domain;3-beta hydroxysteroid dehydrogenase/isomerase family;Male sterility protein;Polysaccharide biosynthesis protein	3	13.4	0	1.8606	3	3	1	328	36.942	5.50687	1.8606	3
PYG, glgP，slr1367	slr1367	P73546	Alpha-1,4 glucan phosphorylase OS=Synechocystis sp. (strain PCC 6803 / Kazusa) OX=1111708 GN=glgP PE=3 SV=1	6016.4	12.5547	0.183636	no	yes	enrich	17164.2	14.0671	0.00450613	up	yes	enrich	2.8529	1.51243	0.0113876	up		enrich	1.03333	6216.95	17736.3	PYG, glgP	syz01100;syz00500;syz01110	Metabolic pathways;Starch and sucrose metabolism;Biosynthesis of secondary metabolites	COG0058	G:Carbohydrate transport and metabolism	PF00343.23	Phosphorylase	Carbohydrate phosphorylase	15	23.7	0	87.976	15	36	1	855	98.304	5.75798	87.976	15
ycf39,slr0399	slr0399	P74429	Ycf39 gene product OS=Synechocystis sp. (strain PCC 6803 / Kazusa) OX=1111708 GN=ycf39 PE=4 SV=1	1.01613	0.0230836	0.78878	no		no	1392.81	10.4438	0.422659	no	yes	enrich	1370.7	10.4207	0.422663	no	yes	enrich	1.03333	1.05	1439.23	------	------	------	COG0702;COG0702	G:Carbohydrate transport and metabolism;M:Cell wall/membrane/envelope biogenesis	PF13460.9;PF05368.16;PF01370.24;PF01073.22	NAD_binding_10;NmrA;Epimerase;3Beta_HSD	NA;NmrA-like family;NAD dependent epimerase/dehydratase family;3-beta hydroxysteroid dehydrogenase/isomerase family	3	11.7	0	5.6448	3	10	1	326	36.519	9.22609	5.6448	3
nadC, QPRT	slr0936	P74301	Probable nicotinate-nucleotide pyrophosphorylase [carboxylating] OS=Synechocystis sp. (strain PCC 6803 / Kazusa) OX=1111708 GN=nadC PE=3 SV=1	1.01613	0.0230836	0.78878	no		no	3321.74	11.6977	0.183836	no	yes	enrich	3269.02	11.6746	0.183837	no	yes	enrich	1.03333	1.05	3432.47	nadC, QPRT	syz01100;syz00760;syz01240	Metabolic pathways;Nicotinate and nicotinamide metabolism;Biosynthesis of cofactors	COG0157	H:Coenzyme transport and metabolism	PF01729.22;PF02749.19	QRPTase_C;QRPTase_N	Quinolinate phosphoribosyl transferase, C-terminal domain;Quinolinate phosphoribosyl transferase, N-terminal domain	3	11.9	0	1.9913	3	5	1	295	31.973	5.67483	1.9913	3
hemL;argD	sll0017	Q55665	Glutamate-1-semialdehyde 2,1-aminomutase OS=Synechocystis sp. (strain PCC 6803 / Kazusa) OX=1111708 GN=hemL PE=3 SV=2	1.01613	0.0230836	0.78878	no		no	3212.03	11.6493	0.00109373	up	yes	enrich	3161.05	11.6262	0.00109374	up	yes	enrich	1.03333	1.05	3319.1	hemL;argD	syz01210;syz01230;syz00860;syz01100;syz00220;syz01110;syz00300;syz01120;syz01240	2-Oxocarboxylic acid metabolism;Biosynthesis of amino acids;Porphyrin metabolism;Metabolic pathways;Arginine biosynthesis;Biosynthesis of secondary metabolites;Lysine biosynthesis;Microbial metabolism in diverse environments;Biosynthesis of cofactors	COG0001	H:Coenzyme transport and metabolism	PF00202.24	Aminotran_3	Aminotransferase class-III	3	8.5	0	2.6838	3	5	1	433	45.891	5.13361	2.6838	3
hemH, FECH	slr0839	P54225	Ferrochelatase OS=Synechocystis sp. (strain PCC 6803 / Kazusa) OX=1111708 GN=hemH PE=3 SV=1	2974.84	11.5386	0.0290041	up	yes	enrich	3376.03	11.7211	0.00593849	up	yes	enrich	1.13486	0.182517	0.33725	no		no	1.03333	3074	3488.57	hemH, FECH	syz01100;syz01110;syz00860;syz01240	Metabolic pathways;Biosynthesis of secondary metabolites;Porphyrin metabolism;Biosynthesis of cofactors	COG0276	H:Coenzyme transport and metabolism	PF00762.22	Ferrochelatase	Ferrochelatase	4	19.1	0	8.8577	4	9	1	387	43.924	5.04534	8.8577	4
sll1214, acsF, chlE	sll1214	P72584	Magnesium-protoporphyrin IX monomethyl ester [oxidative] cyclase 1 OS=Synechocystis sp. (strain PCC 6803 / Kazusa) OX=1111708 GN=acsF1 PE=3 SV=1	1.01613	0.0230836	0.78878	no		no	1295.81	10.3396	0.202878	no	yes	enrich	1275.24	10.3166	0.202882	no	yes	enrich	1.03333	1.05	1339	E1.14.13.81, acsF, chlE	syz01100;syz01110;syz00860	Metabolic pathways;Biosynthesis of secondary metabolites;Porphyrin metabolism	ENOG410XPVQ	H:Coenzyme transport and metabolism	PF02915.20	Rubrerythrin	Rubrerythrin	3	17.3	0	2.2896	4	6	1	358	42.153	6.68139	2.2896	4
fabI;fabG, OAR1,slr1051	slr1051	P73016	Enoyl-[acyl-carrier-protein] reductase [NADH] FabI OS=Synechocystis sp. (strain PCC 6803 / Kazusa) OX=1111708 GN=fabI PE=3 SV=2	3631.06	11.8262	0.500003	no	yes	enrich	12649	13.6267	0.010911	up	yes	enrich	3.48356	1.80056	0.0671337	no		no	1.03333	3752.1	13070.7	fabI;fabG, OAR1	syz01212;syz00061;syz00780;syz01100;syz01110;syz01240	Fatty acid metabolism;Fatty acid biosynthesis;Biotin metabolism;Metabolic pathways;Biosynthesis of secondary metabolites;Biosynthesis of cofactors	COG0623	I:Lipid transport and metabolism	PF13561.9;PF00106.28	adh_short_C2;adh_short	Enoyl;short chain dehydrogenase	7	40.3	0	68.974	7	20	1	258	27.625	5.97158	68.974	7
fabF, OXSM,sll1069	sll1069	P73283	3-oxoacyl-[acyl-carrier-protein] synthase 2 OS=Synechocystis sp. (strain PCC 6803 / Kazusa) OX=1111708 GN=fabF PE=1 SV=1	1.01613	0.0230836	0.78878	no		no	4563.42	12.1559	0.0372806	up	yes	enrich	4490.98	12.1328	0.0372808	up	yes	enrich	1.03333	1.05	4715.53	fabF, OXSM, CEM1	syz01100;syz00780;syz01212;syz00061;syz01240	Metabolic pathways;Biotin metabolism;Fatty acid metabolism;Fatty acid biosynthesis;Biosynthesis of cofactors	COG0304	I:Lipid transport and metabolism	PF00109.29;PF02801.25	ketoacyl-synt;Ketoacyl-synt_C	Beta-ketoacyl synthase, N-terminal domain;Beta-ketoacyl synthase, C-terminal domain	3	7.5	0	9.4099	3	6	1	416	44.004	5.46253	9.4099	3
ACSL, fadD;ACSS1_2, acs	sll0542	Q55404	Acetyl-coenzyme A synthetase OS=Synechocystis sp. (strain PCC 6803 / Kazusa) OX=1111708 GN=acsA PE=3 SV=1	1.01613	0.0230836	0.78878	no		no	4301.06	12.0705	0.00102746	up	yes	enrich	4232.79	12.0474	0.00102747	up	yes	enrich	1.03333	1.05	4444.43	ACSL, fadD;ACSS1_2, acs	syz01212;syz01200;syz00620;syz00010;syz02024;syz00071;syz00061;syz00680;syz01100;syz00630;syz01110;syz00640;syz01120	Fatty acid metabolism;Carbon metabolism;Pyruvate metabolism;Glycolysis / Gluconeogenesis;Quorum sensing;Fatty acid degradation;Fatty acid biosynthesis;Methane metabolism;Metabolic pathways;Glyoxylate and dicarboxylate metabolism;Biosynthesis of secondary metabolites;Propanoate metabolism;Microbial metabolism in diverse environments	COG0365	I:Lipid transport and metabolism	PF00501.31;PF13193.9;PF16177.8	AMP-binding;AMP-binding_C;ACAS_N	AMP-binding enzyme;AMP-binding enzyme C-terminal domain;Acetyl-coenzyme A synthetase N-terminus	10	20.4	0	19.958	10	18	1	653	73.051	5.48948	19.958	10
fabG, OAR1;phbB，slr0886	slr0886	P73574	3-oxoacyl-[acyl-carrier-protein] reductase OS=Synechocystis sp. (strain PCC 6803 / Kazusa) OX=1111708 GN=fabG PE=1 SV=1	16275.5	13.9904	0.155023	no	yes	enrich	15404.5	13.9111	0.00274651	up	yes	enrich	0.946486	-0.0793471	0.802513	no		no	1.03333	16818	15918	fabG, OAR1;phbB	syz01212;syz01200;syz00061;syz00780;syz01100;syz00630;syz01110;syz00650;syz01120;syz01240	Fatty acid metabolism;Carbon metabolism;Fatty acid biosynthesis;Biotin metabolism;Metabolic pathways;Glyoxylate and dicarboxylate metabolism;Biosynthesis of secondary metabolites;Butanoate metabolism;Microbial metabolism in diverse environments;Biosynthesis of cofactors	ENOG410XNW1	I:Lipid transport and metabolism	PF00106.28;PF13561.9;PF08659.13	adh_short;adh_short_C2;KR	short chain dehydrogenase;Enoyl;KR domain	4	25.1	0	27	4	23	1	247	25.723	6.32262	27	4	31
fabG, OAR1;phbB,slr2124	slr2124	P73991	Short-chain alcohol dehydrogenase family OS=Synechocystis sp. (strain PCC 6803 / Kazusa) OX=1111708 GN=slr2124 PE=4 SV=1	1.01613	0.0230836	0.78878	no		no	4401.97	12.1039	0.0269139	up	yes	enrich	4332.1	12.0808	0.0269141	up	yes	enrich	1.03333	1.05	4548.7	fabG, OAR1;phbB	syz01212;syz01200;syz00061;syz00780;syz01100;syz00630;syz01110;syz00650;syz01120;syz01240	Fatty acid metabolism;Carbon metabolism;Fatty acid biosynthesis;Biotin metabolism;Metabolic pathways;Glyoxylate and dicarboxylate metabolism;Biosynthesis of secondary metabolites;Butanoate metabolism;Microbial metabolism in diverse environments;Biosynthesis of cofactors	COG1028	I:Lipid transport and metabolism	PF13561.9;PF00106.28;PF08659.13;PF01370.24	adh_short_C2;adh_short;KR;Epimerase	Enoyl;short chain dehydrogenase;KR domain;NAD dependent epimerase/dehydratase family	2	10.8	0	2.1321	2	7	1	249	26.493	5.24734	2.1321	2
typA, bipA;fusA, GFM, EFG;prfC	slr1463	P28371	Elongation factor G 1 OS=Synechocystis sp. (strain PCC 6803 / Kazusa) OX=1111708 GN=fusA PE=1 SV=2	6122.85	12.58	0.0984211	no	yes	enrich	8215.97	13.0042	0.00776203	up	yes	enrich	1.34185	0.424226	0.173814	no		no	1.03333	6326.95	8489.83	typA, bipA;fusA, GFM, EFG;prfC	------	------	COG0480	J:Translation, ribosomal structure and biogenesis	PF00009.30;PF03764.21;PF14492.9;PF00679.27;PF03144.28	GTP_EFTU;EFG_IV;EFG_III;EFG_C;GTP_EFTU_D2	Elongation factor Tu GTP binding domain;Elongation factor G, domain IV;Elongation Factor G, domain III;Elongation factor G C-terminus;Elongation factor Tu domain 2	14	24.5	0	69.422	14	39	1	695	76.749	4.89784	69.422	14
ftsH, hflB,slr0228	slr0228	Q55700	ATP-dependent zinc metalloprotease FtsH 2 OS=Synechocystis sp. (strain PCC 6803 / Kazusa) OX=1111708 GN=ftsH2 PE=1 SV=1	1.01613	0.0230836	0.78878	no		no	1315.61	10.3615	0.193505	no	yes	enrich	1294.73	10.3384	0.193509	no	yes	enrich	1.03333	1.05	1359.47	ftsH, hflB	------	------	COG0465	J:Translation, ribosomal structure and biogenesis	PF01434.21;PF00004.32;PF17862.4;PF06480.18	Peptidase_M41;AAA;AAA_lid_3;FtsH_ext	Peptidase family M41;ATPase family associated with various cellular activities;AAA+ lid domain;FtsH Extracellular	5	12.9	0	3.9645	6	9	2	627	68.495	5.28616	3.9645	6
typA, bipA;fusA, GFM, EFG;prfC	sll1098	P74228	Elongation factor G 2 OS=Synechocystis sp. (strain PCC 6803 / Kazusa) OX=1111708 GN=fusB PE=3 SV=1	1.01613	0.0230836	0.78878	no		no	2330.61	11.1865	0.0138796	up	yes	enrich	2293.62	11.1634	0.0138798	up	yes	enrich	1.03333	1.05	2408.3	typA, bipA;fusA, GFM, EFG;prfC	------	------	COG0480	J:Translation, ribosomal structure and biogenesis	PF00009.30;PF03764.21;PF14492.9;PF00679.27;PF03144.28;PF16658.8	GTP_EFTU;EFG_IV;EFG_III;EFG_C;GTP_EFTU_D2;RF3_C	Elongation factor Tu GTP binding domain;Elongation factor G, domain IV;Elongation Factor G, domain III;Elongation factor G C-terminus;Elongation factor Tu domain 2;Class II release factor RF3, C-terminal domain	5	10	0	12.304	5	9	1	691	75.43	4.9424	12.304	5
glyQ	slr0638	Q55716	Glycine--tRNA ligase alpha subunit OS=Synechocystis sp. (strain PCC 6803 / Kazusa) OX=1111708 GN=glyQ PE=3 SV=1	1.01613	0.0230836	0.78878	no		no	1627.52	10.6685	0.19417	no	yes	enrich	1601.68	10.6454	0.194173	no	yes	enrich	1.03333	1.05	1681.77	glyQ	syz00970	Aminoacyl-tRNA biosynthesis	COG0752	J:Translation, ribosomal structure and biogenesis	PF02091.18	tRNA-synt_2e	Glycyl-tRNA synthetase alpha subunit	2	7	0.0052356	1.0404	2	5	1	299	34.363	4.78416	1.0404	2
gatB,sll1435	sll1435	P74215	Aspartyl/glutamyl-tRNA(Asn/Gln) amidotransferase subunit B OS=Synechocystis sp. (strain PCC 6803 / Kazusa) OX=1111708 GN=gatB PE=3 SV=2	1292.42	10.3359	0.500008	no	yes	enrich	1	0	1	no		no	0.000773743	-10.3359	0.500008	no		no	1.03333	1335.5	1.03333	gatB, PET112	syz01100;syz00970	Metabolic pathways;Aminoacyl-tRNA biosynthesis	COG0064	J:Translation, ribosomal structure and biogenesis	PF02934.18;PF02637.21	GatB_N;GatB_Yqey	GatB/GatE catalytic domain;GatB domain	2	5.7	0	2.9797	2	5	1	495	54.717	5.40206	2.9797	2
RP-L14, MRPL14, rplN	sll1806	P73310	50S ribosomal protein L14 OS=Synechocystis sp. (strain PCC 6803 / Kazusa) OX=1111708 GN=rplN PE=1 SV=1	1.01613	0.0230836	0.78878	no		no	9544.45	13.2204	0.0116369	up	yes	enrich	9392.95	13.1974	0.0116369	up	yes	enrich	1.03333	1.05	9862.6	RP-L14, MRPL14, rplN	syz03010	Ribosome	COG0093	J:Translation, ribosomal structure and biogenesis	PF00238.22	Ribosomal_L14	Ribosomal protein L14p/L23e	4	51.6	0	19.638	4	7	1	122	13.294	10.0992	19.638	4
RP-S9, MRPS9, rpsI	sll1822	P73293	30S ribosomal protein S9 OS=Synechocystis sp. (strain PCC 6803 / Kazusa) OX=1111708 GN=rpsI PE=3 SV=1	8213.27	13.0037	0.0190906	up	yes	enrich	7499.65	12.8726	0.00104235	up	yes	enrich	0.913113	-0.131135	0.14379	no		no	1.03333	8487.05	7749.63	RP-S9, MRPS9, rpsI	syz03010	Ribosome	COG0103	J:Translation, ribosomal structure and biogenesis	PF00380.22	Ribosomal_S9	Ribosomal protein S9/S16	2	13.9	0	2.1875	2	9	1	137	15.086	10.1299	2.1875	2
RP-S2, MRPS2, rpsB	sll1260	P74071	30S ribosomal protein S2 OS=Synechocystis sp. (strain PCC 6803 / Kazusa) OX=1111708 GN=rpsB PE=3 SV=1	7316.42	12.8369	0.176658	no	yes	enrich	6634.16	12.6957	0.00476432	up	yes	enrich	0.90675	-0.141224	0.709085	no		no	1.03333	7560.3	6855.3	RP-S2, MRPS2, rpsB	syz03010	Ribosome	COG0052	J:Translation, ribosomal structure and biogenesis	PF00318.23	Ribosomal_S2	Ribosomal protein S2	4	20.4	0	18.768	4	31	1	269	30.15	5.13582	18.768	4
RP-L16, MRPL16, rplP	sll1805	P73313	50S ribosomal protein L16 OS=Synechocystis sp. (strain PCC 6803 / Kazusa) OX=1111708 GN=rplP PE=3 SV=1	9616.06	13.2312	0.00338951	up	yes	enrich	5640.29	12.4616	0.00938861	up	yes	enrich	0.586549	-0.769677	0.0113168	no		no	1.03333	9936.6	5828.3	RP-L16, MRPL16, rplP	syz03010	Ribosome	COG0197	J:Translation, ribosomal structure and biogenesis	PF00252.21	Ribosomal_L16	Ribosomal protein L16p/L10e	3	36	0	4.1766	3	16	1	139	16.035	11.0585	4.1766	3	103
RP-L25, rplY	sll1824	P73289	50S ribosomal protein L25 OS=Synechocystis sp. (strain PCC 6803 / Kazusa) OX=1111708 GN=rplY PE=3 SV=2	1501.06	10.5518	0.500007	no	yes	enrich	5586.68	12.4478	0.00845194	up	yes	enrich	3.72181	1.896	0.0517489	no		no	1.03333	1551.1	5772.9	RP-L25, rplY	syz03010	Ribosome	COG1825	J:Translation, ribosomal structure and biogenesis	PF01386.22	Ribosomal_L25p	Ribosomal L25p family	2	32.7	0	4.4807	2	10	1	98	11.141	9.09799	4.4807	2
RP-S4, rpsD	slr0469	P48939	30S ribosomal protein S4 OS=Synechocystis sp. (strain PCC 6803 / Kazusa) OX=1111708 GN=rpsD PE=3 SV=1	5137.98	12.327	0.0184822	up	yes	enrich	4996.16	12.2866	0.0292097	up	yes	enrich	0.972397	-0.0403823	0.908259	no		no	1.03333	5309.25	5162.7	RP-S4, rpsD	syz03010	Ribosome	COG0522	J:Translation, ribosomal structure and biogenesis	PF00163.22;PF01479.28	Ribosomal_S4;S4	Ribosomal protein S4/S9 N-terminal domain;S4 domain	6	36.6	0	74.321	6	16	1	202	23.183	10.4799	74.321	6	101
RP-L5, MRPL5, rplE	sll1808	P73308	50S ribosomal protein L5 OS=Synechocystis sp. (strain PCC 6803 / Kazusa) OX=1111708 GN=rplE PE=3 SV=2	1.01613	0.0230836	0.78878	no		no	4569.13	12.1577	0.00379567	up	yes	enrich	4496.6	12.1346	0.00379569	up	yes	enrich	1.03333	1.05	4721.43	RP-L5, MRPL5, rplE	syz03010	Ribosome	COG0094	J:Translation, ribosomal structure and biogenesis	PF00673.24;PF00281.22	Ribosomal_L5_C;Ribosomal_L5	ribosomal L5P family C-terminus;Ribosomal protein L5	6	33.3	0	8.0367	6	10	1	180	20.23	9.6891	8.0367	6
RP-S17, MRPS17, rpsQ	ssl3437	P73311	30S ribosomal protein S17 OS=Synechocystis sp. (strain PCC 6803 / Kazusa) OX=1111708 GN=rpsQ PE=3 SV=1	8144.66	12.9916	0.0909194	no	yes	enrich	4070.45	11.991	0.190025	no	yes	enrich	0.499769	-1.00067	0.245298	no		no	1.03333	8416.15	4206.13	RP-S17, MRPS17, rpsQ	syz03010	Ribosome	COG0186	J:Translation, ribosomal structure and biogenesis	PF00366.23	Ribosomal_S17	Ribosomal protein S17	3	35.8	0	3.1058	3	11	1	81	9.2887	9.94123	3.1058	3
RP-S3, rpsC	sll1804	P73314	30S ribosomal protein S3 OS=Synechocystis sp. (strain PCC 6803 / Kazusa) OX=1111708 GN=rpsC PE=1 SV=3	5814.19	12.5054	0.148502	no	yes	enrich	3572.84	11.8029	0.00906092	up	yes	enrich	0.614503	-0.702508	0.139238	no		no	1.03333	6008	3691.93	RP-S3, rpsC	syz03010	Ribosome	COG0092	J:Translation, ribosomal structure and biogenesis	PF00189.23;PF07650.20	Ribosomal_S3_C;KH_2	Ribosomal protein S3, C-terminal domain;KH domain	7	40.4	0	17.192	7	28	1	240	27.147	9.98501	17.192	7
RP-L15, MRPL15, rplO	sll1813	P73303	50S ribosomal protein L15 OS=Synechocystis sp. (strain PCC 6803 / Kazusa) OX=1111708 GN=rplO PE=3 SV=1	6595.21	12.6872	0.122397	no	yes	enrich	1316.84	10.3629	0.184336	no	yes	enrich	0.199666	-2.32434	0.0259144	down		no	1.03333	6815.05	1360.73	RP-L15, MRPL15, rplO	syz03010	Ribosome	COG0200	J:Translation, ribosomal structure and biogenesis	PF00828.22	Ribosomal_L27A	Ribosomal proteins 50S-L15, 50S-L18e, 60S-L27A	4	29.9	0	28.772	4	15	1	147	15.194	10.3785	28.772	4
rpoB	sll1787	P77965	DNA-directed RNA polymerase subunit beta OS=Synechocystis sp. (strain PCC 6803 / Kazusa) OX=1111708 GN=rpoB PE=3 SV=1	1.01613	0.0230836	0.78878	no		no	3435.13	11.7461	0.00726887	up	yes	enrich	3380.6	11.7231	0.00726894	up	yes	enrich	1.03333	1.05	3549.63	rpoB	syz03020	RNA polymerase	COG0085	K:Transcription	PF00562.31;PF04561.17;PF04565.19;PF04560.23;PF04563.18;PF10385.12	RNA_pol_Rpb2_6;RNA_pol_Rpb2_2;RNA_pol_Rpb2_3;RNA_pol_Rpb2_7;RNA_pol_Rpb2_1;RNA_pol_Rpb2_45	RNA polymerase Rpb2, domain 6;RNA polymerase Rpb2, domain 2;RNA polymerase Rpb2, domain 3;RNA polymerase Rpb2, domain 7;RNA polymerase beta subunit;RNA polymerase beta subunit external 1 domain	4	5.6	0	11.803	4	10	1	1102	123.36	5.17425	11.803	4
ccmK2,sll1789	sll1789	P73334	DNA-directed RNA polymerase subunit beta' OS=Synechocystis sp. (strain PCC 6803 / Kazusa) OX=1111708 GN=rpoC2 PE=3 SV=1	1.01613	0.0230836	0.78878	no		no	42174.8	15.3641	0.42265	no	yes	enrich	41505.4	15.341	0.42265	no	yes	enrich	1.03333	1.05	43580.7	rpoC	syz03020	RNA polymerase	COG0086	K:Transcription	PF04998.20;PF05000.20;PF04983.21	RNA_pol_Rpb1_5;RNA_pol_Rpb1_4;RNA_pol_Rpb1_3	RNA polymerase Rpb1, domain 5;RNA polymerase Rpb1, domain 4;RNA polymerase Rpb1, domain 3	2	1.7	0.0052493	1.0874	2	4	1	1317	144.78	4.72329	1.0874	2
pspA	sll0617	Q55707	Protein sll0617 OS=Synechocystis sp. (strain PCC 6803 / Kazusa) OX=1111708 GN=sll0617 PE=1 SV=1	22551.3	14.4609	0.13111	no	yes	enrich	6208.13	12.5999	0.0174838	up	yes	enrich	0.275289	-1.86098	0.0211024	down		no	1.03333	23303	6415.07	pspA	------	------	COG1842;COG1842	K:Transcription;T:Signal transduction mechanisms	PF04012.15	PspA_IM30	PspA/IM30 family	3	16.1	0	126.69	3	16	1	267	28.905	4.95445	126.69	3
gyrB，sll2005	sll2005	P77966	DNA gyrase subunit B OS=Synechocystis sp. (strain PCC 6803 / Kazusa) OX=1111708 GN=gyrB PE=3 SV=1	1.01613	0.0230836	0.78878	no		no	3719.84	11.861	0.000730093	up	yes	enrich	3660.79	11.8379	0.000730099	up	yes	enrich	1.03333	1.05	3843.83	gyrB	------	------	COG1372	L:Replication, recombination and repair	PF00204.28;PF00986.24;PF02518.29;PF14890.9;PF01751.25	DNA_gyraseB;DNA_gyraseB_C;HATPase_c;Intein_splicing;Toprim	DNA gyrase B;DNA gyrase B subunit, carboxyl terminus;Histidine kinase-, DNA gyrase B-, and HSP90-like ATPase;Intein splicing domain;Toprim domain	5	5.3	0	6.6765	5	9	1	1078	122.82	6.1924	6.6765	5
slr0626	slr0626	Q55870	Slr0626 protein OS=Synechocystis sp. (strain PCC 6803 / Kazusa) OX=1111708 GN=slr0626 PE=4 SV=1	1.01613	0.0230836	0.78878	no		no	2812.77	11.4578	0.0108731	up	yes	enrich	2768.13	11.4347	0.0108732	up	yes	enrich	1.03333	1.05	2906.53	------	------	------	ENOG410XSTN	M:Cell wall/membrane/envelope biogenesis	PF07719.20;PF00515.31;PF13414.9;PF00535.29;PF13181.9;PF13432.9;PF13428.9;PF13424.9;PF14559.9;PF13431.9;PF13176.9;PF13174.9;PF13704.9;PF13371.9	TPR_2;TPR_1;TPR_11;Glycos_transf_2;TPR_8;TPR_16;TPR_14;TPR_12;TPR_19;TPR_17;TPR_7;TPR_6;Glyco_tranf_2_4;TPR_9	Tetratricopeptide repeat;Tetratricopeptide repeat;TPR repeat;Glycosyl transferase family 2;Tetratricopeptide repeat;Tetratricopeptide repeat;Tetratricopeptide repeat;Tetratricopeptide repeat;Tetratricopeptide repeat;Tetratricopeptide repeat;Tetratricopeptide repeat;Tetratricopeptide repeat;Glycosyl transferase family 2;Tetratricopeptide repeat	3	9.3	0	7.8005	3	7	1	398	44.369	5.45685	7.8005	3
UXS1, uxs	slr1617	P72895	Slr1617 protein OS=Synechocystis sp. (strain PCC 6803 / Kazusa) OX=1111708 GN=slr1617 PE=4 SV=1	828.242	9.69391	0.500012	no	yes	enrich	2967.55	11.5351	0.0248188	up	yes	enrich	3.58295	1.84115	0.0911281	no		no	1.03333	855.85	3066.47	UXS1, uxs	syz01100;syz00520;syz01250	Metabolic pathways;Amino sugar and nucleotide sugar metabolism;Biosynthesis of nucleotide sugars	COG0451	M:Cell wall/membrane/envelope biogenesis	PF01370.24;PF16363.8;PF04321.20;PF01073.22	Epimerase;GDP_Man_Dehyd;RmlD_sub_bind;3Beta_HSD	NAD dependent epimerase/dehydratase family;GDP-mannose 4,6 dehydratase;RmlD substrate binding domain;3-beta hydroxysteroid dehydrogenase/isomerase family	11	33.1	0	16.752	11	30	1	411	45.405	8.36879	16.752	11
pilM	slr1274	P74186	Membrane protein OS=Synechocystis sp. (strain PCC 6803 / Kazusa) OX=1111708 GN=pilM PE=4 SV=1	1.01613	0.0230836	0.78878	no		no	1243.29	10.2799	0.186009	no	yes	enrich	1223.56	10.2569	0.186013	no	yes	enrich	1.03333	1.05	1284.73	pilM	------	------	COG4972;COG4972	N:Cell motility;U:Intracellular trafficking, secretion, and vesicular transport	PF11104.11;)	PilM_2;	Type IV pilus assembly protein Pil;	2	7.1	0	10.287	2	5	1	367	40.879	4.51025	10.287	2
HSP20	sll1514	P72977	16.6 kDa small heat shock protein, molecular chaperon OS=Synechocystis sp. (strain PCC 6803 / Kazusa) OX=1111708 GN=hsp17 PE=3 SV=1	12035.8	13.555	0.0427321	up	yes	enrich	58857.1	15.8449	0.00963744	up	yes	enrich	4.89017	2.28988	0.00840961	up		enrich	1.03333	12437	60819	HSP20	------	------	COG0071	O:Posttranslational modification, protein turnover, chaperones	PF00011.24;PF17886.4	HSP20;ArsA_HSP20	Hsp20/alpha crystallin family;HSP20-like domain found in ArsA	8	61	0	119.66	8	53	1	146	16.595	4.97548	119.66	8
PRDX2_4, ahpC;BCP, PRXQ, slr1198;prx	slr1198	P73348	Rehydrin OS=Synechocystis sp. (strain PCC 6803 / Kazusa) OX=1111708 GN=slr1198 PE=1 SV=1	13709.5	13.7429	0.0113915	up	yes	enrich	14975.2	13.8703	0.012142	up	yes	enrich	1.09232	0.127394	0.598684	no		no	1.03333	14166.5	15474.3	PRDX2_4, ahpC;BCP, PRXQ, DOT5;prx	------	------	COG0450	O:Posttranslational modification, protein turnover, chaperones	PF00578.24;PF08534.13;PF10417.12	AhpC-TSA;Redoxin;1-cysPrx_C	AhpC/TSA family;Redoxin;C-terminal domain of 1-Cys peroxiredoxin	8	50.7	0	15.002	8	22	1	211	23.559	5.07734	15.002	8
ftsH, hflB，sll1463	sll1463	P73437	ATP-dependent zinc metalloprotease FtsH 4 OS=Synechocystis sp. (strain PCC 6803 / Kazusa) OX=1111708 GN=ftsH4 PE=2 SV=1	13717.3	13.7437	0.126305	no	yes	enrich	8122.74	12.9878	0.00165225	up	yes	enrich	0.592155	-0.755953	0.287869	no		no	1.03333	14174.5	8393.5	ftsH, hflB	------	------	COG0465	O:Posttranslational modification, protein turnover, chaperones	PF01434.21;PF00004.32;PF17862.4;PF06480.18;PF07728.17	Peptidase_M41;AAA;AAA_lid_3;FtsH_ext;AAA_5	Peptidase family M41;ATPase family associated with various cellular activities;AAA+ lid domain;FtsH Extracellular;AAA domain	10	22.3	0	9.5573	11	33	1	628	68.198	5.30532	9.5573	11
HSP90A, htpG	sll0430	P74702	Heat shock protein OS=Synechocystis sp. (strain PCC 6803 / Kazusa) OX=1111708 GN=htpG PE=3 SV=1	3804.58	11.8935	0.104907	no	yes	enrich	7060.55	12.7856	7.56768e-05	up	yes	enrich	1.8558	0.892043	0.119368	no		no	1.03333	3931.4	7295.9	HSP90A, htpG	------	------	COG0326	O:Posttranslational modification, protein turnover, chaperones	PF00183.21;PF02518.29;PF13589.9	HSP90;HATPase_c;HATPase_c_3	Hsp90 protein;Histidine kinase-, DNA gyrase B-, and HSP90-like ATPase;Histidine kinase-, DNA gyrase B-, and HSP90-like ATPase	14	26.1	0	37.116	14	33	1	658	75.029	4.91802	37.116	14
clpC;clpB，sll0020	sll0020	Q55662	ATP-dependent Clp protease regulatory subunit OS=Synechocystis sp. (strain PCC 6803 / Kazusa) OX=1111708 GN=clpC PE=3 SV=1	1.01613	0.0230836	0.78878	no		no	3596.1	11.8122	0.000924922	up	yes	enrich	3539.02	11.7891	0.000924929	up	yes	enrich	1.03333	1.05	3715.97	clpC;clpB	------	------	COG0542	O:Posttranslational modification, protein turnover, chaperones	PF07724.17;PF02861.23;PF17871.4;PF10431.12;PF00004.32;PF07728.17;PF13191.9;PF13401.9;PF00158.29;PF05621.14;PF02151.22	AAA_2;Clp_N;AAA_lid_9;ClpB_D2-small;AAA;AAA_5;AAA_16;AAA_22;Sigma54_activat;TniB;UVR	AAA domain;Clp amino terminal domain, pathogenicity island component;AAA lid domain;C-terminal, D2-small domain, of ClpB protein;ATPase family associated with various cellular activities;AAA domain;AAA ATPase domain;AAA domain;Sigma-54 interaction domain;Bacterial TniB protein;UvrB/uvrC motif	5	7.2	0	8.6298	5	10	3	821	91.173	5.39541	8.6298	5
ycf4,sll0226	sll0226	P72705	Photosystem I assembly protein Ycf4 OS=Synechocystis sp. (strain PCC 6803 / Kazusa) OX=1111708 GN=ycf4 PE=3 SV=1	1.01613	0.0230836	0.78878	no		no	6446.19	12.6542	0.00360012	up	yes	enrich	6343.87	12.6311	0.00360014	up	yes	enrich	1.03333	1.05	6661.07	------	------	------	ENOG4111GE2	O:Posttranslational modification, protein turnover, chaperones	PF02392.19	Ycf4	Ycf4	3	17.6	0	19.428	3	12	1	188	20.453	10.0441	19.428	3
ftsH, hflB，slr0480	slr0480	Q55174	Ycf46 protein OS=Synechocystis sp. (strain PCC 6803 / Kazusa) OX=1111708 GN=ycf46 PE=4 SV=1	1.01613	0.0230836	0.78878	no		no	3246.1	11.6645	0.00234299	up	yes	enrich	3194.57	11.6414	0.00234301	up	yes	enrich	1.03333	1.05	3354.3	ftsH, hflB	------	------	COG0464	O:Posttranslational modification, protein turnover, chaperones	PF00004.32	AAA	ATPase family associated with various cellular activities	4	9.4	0	2.5963	4	7	1	499	55.974	5.85262	2.5963	4
anmK，slr1179	slr1179	P74706	Anhydro-N-acetylmuramic acid kinase OS=Synechocystis sp. (strain PCC 6803 / Kazusa) OX=1111708 GN=anmK PE=3 SV=2	1.01613	0.0230836	0.78878	no		no	1533.84	10.5829	0.183579	no	yes	enrich	1509.49	10.5598	0.183582	no	yes	enrich	1.03333	1.05	1584.97	anmK	syz01100;syz00520;syz01250	Metabolic pathways;Amino sugar and nucleotide sugar metabolism;Biosynthesis of nucleotide sugars	COG2377	O:Posttranslational modification, protein turnover, chaperones	PF03702.17	AnmK	Anhydro-N-acetylmuramic acid kinase	3	13.2	0	16.964	3	6	1	387	42.451	4.93194	16.964	3
cpcD;petH	slr1643	Q55318	Ferredoxin--NADP reductase OS=Synechocystis sp. (strain PCC 6803 / Kazusa) OX=1111708 GN=petH PE=1 SV=2	28980.5	14.8228	0.0429106	up	yes	enrich	19086.8	14.2203	8.56062e-05	up	yes	enrich	0.658608	-0.602508	0.121857	no		no	1.03333	29946.5	19723	cpcD;petH	syz01100;syz00195;syz00196	Metabolic pathways;Photosynthesis;Photosynthesis - antenna proteins	COG0369	P:Inorganic ion transport and metabolism	PF00175.24;PF01383.24	NAD_binding_1;CpcD	Oxidoreductase NAD-binding domain;CpcD/allophycocyanin linker domain	14	38.5	0	53.873	15	52	1	413	46.359	5.72053	53.873	15
bfr，sll1341	sll1341	P24602	Bacterioferritin OS=Synechocystis sp. (strain PCC 6803 / Kazusa) OX=1111708 GN=bfr PE=1 SV=2	7974.19	12.9611	0.0519178	no	yes	enrich	14733.2	13.8468	0.00219279	up	yes	enrich	1.84761	0.885663	0.00691754	no		no	1.03333	8240	15224.3	bfr	syz00860	Porphyrin metabolism	COG2193	P:Inorganic ion transport and metabolism	PF00210.27	Ferritin	Ferritin-like domain	5	43.6	0	86.639	5	22	1	156	18.331	4.70908	86.639	5	155
trkA, ktrA, ktrC	sll0493	Q55496	Sll0493 protein OS=Synechocystis sp. (strain PCC 6803 / Kazusa) OX=1111708 GN=sll0493 PE=4 SV=1	1.01613	0.0230836	0.78878	no		no	4793.23	12.2268	0.0091108	up	yes	enrich	4717.14	12.2037	0.00911086	up	yes	enrich	1.03333	1.05	4953	trkA, ktrA, ktrC	------	------	COG0569	P:Inorganic ion transport and metabolism	PF02254.21;PF02080.24	TrkA_N;TrkA_C	TrkA-N domain;TrkA-C domain	3	16.7	0	5.7206	3	6	1	228	25.169	5.83153	5.7206	3
crtISO, crtH;crtO	sll0033	Q55455	prolycopene isomerase OS=Synechocystis sp. (strain PCC 6803 / Kazusa) OX=1111708 GN=sll0033 PE=3 SV=1	1.01613	0.0230836	0.78878	no		no	591181	19.1732	0.186129	no	yes	enrich	581797	19.1502	0.186129	no	yes	enrich	1.03333	1.05	610887	crtISO, crtH;crtO	syz01100;syz00906;syz01110	Metabolic pathways;Carotenoid biosynthesis;Biosynthesis of secondary metabolites	COG1233	Q:Secondary metabolites biosynthesis, transport and catabolism	PF01593.27;PF13450.9;PF01266.27;PF00890.27;PF07992.17	Amino_oxidase;NAD_binding_8;DAO;FAD_binding_2;Pyr_redox_2	Flavin containing amine oxidoreductase;NA;FAD dependent oxidoreductase;FAD binding domain;Pyridine nucleotide-disulphide oxidoreductase	2	4.2	0	17.237	2	12	1	501	55.771	6.03837	17.237	2
sll1526	sll1526	P74360	Uncharacterized protein sll1526 OS=Synechocystis sp. (strain PCC 6803 / Kazusa) OX=1111708 GN=sll1526 PE=4 SV=1	1.01613	0.0230836	0.78878	no		no	3252.52	11.6673	0.00888282	up	yes	enrich	3200.89	11.6443	0.00888291	up	yes	enrich	1.03333	1.05	3360.93	------	------	------	COG0500	Q:Secondary metabolites biosynthesis, transport and catabolism	PF10119.12;PF13847.9;PF13649.9;PF08242.15;PF08241.15	MethyTransf_Reg;Methyltransf_31;Methyltransf_25;Methyltransf_12;Methyltransf_11	Predicted methyltransferase regulatory domain;Methyltransferase domain;Methyltransferase domain;Methyltransferase domain;Methyltransferase domain	9	19.6	0	21.217	9	16	1	506	57.726	7.09614	21.217	9
BLVRA, bvdR	slr1784	P72782	Biliverdin reductase OS=Synechocystis sp. (strain PCC 6803 / Kazusa) OX=1111708 GN=bvdR PE=1 SV=1	1.01613	0.0230836	0.78878	no		no	4962.06	12.2767	0.0030706	up	yes	enrich	4883.3	12.2536	0.00307062	up	yes	enrich	1.03333	1.05	5127.47	BLVRA, bvdR	syz01100;syz01110;syz00860	Metabolic pathways;Biosynthesis of secondary metabolites;Porphyrin metabolism	COG0673	Q:Secondary metabolites biosynthesis, transport and catabolism	PF01408.25;PF02894.20	GFO_IDH_MocA;GFO_IDH_MocA_C	Oxidoreductase family, NAD-binding Rossmann fold;Oxidoreductase family, C-terminal alpha/beta domain	9	36.9	0	17.073	9	23	1	328	36.64	6.76153	17.073	9	159
sll0911	sll0911	P74320	Sll0911 protein OS=Synechocystis sp. (strain PCC 6803 / Kazusa) OX=1111708 GN=sll0911 PE=4 SV=1	10079.1	13.2991	0.128783	no	yes	enrich	7609.13	12.8935	0.0102586	up	yes	enrich	0.754939	-0.405568	0.271621	no		no	1.03333	10415.1	7862.77	------	------	------	------	S:Function unknown	------	------	------	5	39.8	0	9.2052	5	21	1	128	14.809	9.73158	9.2052	5
slr0483	slr0483	Q55176	Slr0483 protein OS=Synechocystis sp. (strain PCC 6803 / Kazusa) OX=1111708 GN=slr0483 PE=4 SV=1	58526.6	15.8368	0.0429941	up	yes	enrich	24936.5	14.606	0.00513433	up	yes	enrich	0.42607	-1.23084	0.00293768	down		no	1.03333	60477.5	25767.7	------	------	------	ENOG4111UCM	S:Function unknown	PF14159.9	CAAD	CAAD domains of cyanobacterial aminoacyl-tRNA synthetase	4	20.8	0	24.551	4	17	1	149	16.885	6.59158	24.551	4
sll0528	sll0528	Q55518	Putative zinc metalloprotease sll0528 OS=Synechocystis sp. (strain PCC 6803 / Kazusa) OX=1111708 GN=sll0528 PE=3 SV=1	32961.3	15.0085	0.046534	up	yes	enrich	19454.8	14.2478	0.00466355	up	yes	enrich	0.590233	-0.760644	0.0122899	no		no	1.03333	34060	20103.3	------	------	------	COG1994	S:Function unknown	PF02163.25;PF13398.9;PF00571.31	Peptidase_M50;Peptidase_M50B;CBS	Peptidase family M50;Peptidase M50B-like;CBS domain	4	20.3	0	225.52	4	32	1	379	40.465	5.2229	225.52	4
sll0335	sll0335	Q55587	Uncharacterized protein sll0335 OS=Synechocystis sp. (strain PCC 6803 / Kazusa) OX=1111708 GN=sll0335 PE=4 SV=1	14589.7	13.8327	0.0813543	no	yes	enrich	18596.1	14.1827	0.00272541	up	yes	enrich	1.27461	0.350054	0.122702	no		no	1.03333	15076	19216	------	------	------	COG2308	S:Function unknown	PF14403.9;PF04174.16	CP_ATPgrasp_2;CP_ATPgrasp_1	Circularly permuted ATP-grasp type 2;A circularly permuted ATPgrasp	13	33.5	0	35.378	13	57	1	481	53.732	5.32908	35.378	13
sll1338	sll1338	P74534	Sll1338 protein OS=Synechocystis sp. (strain PCC 6803 / Kazusa) OX=1111708 GN=sll1338 PE=4 SV=1	1.01613	0.0230836	0.78878	no		no	8561.58	13.0637	0.00958234	up	yes	enrich	8425.68	13.0406	0.00958238	up	yes	enrich	1.03333	1.05	8846.97	------	------	------	ENOG410Y7UP	S:Function unknown	------	------	------	2	17.1	0	3.2526	2	8	1	187	20.183	4.51639	3.2526	2
ycf23	slr2032	P73066	Ycf23 protein OS=Synechocystis sp. (strain PCC 6803 / Kazusa) OX=1111708 GN=ycf23 PE=4 SV=1	5476.55	12.4191	0.0506039	no	yes	enrich	12455.2	13.6045	0.00223075	up	yes	enrich	2.27427	1.1854	0.00349531	up		enrich	1.03333	5659.1	12870.3	------	------	------	ENOG410XQET	S:Function unknown	PF04481.15	DUF561	Protein of unknown function	4	21.8	0	21.966	4	30	1	248	25.366	5.1385	21.966	4
slr1658	slr1658	P74659	Slr1658 protein OS=Synechocystis sp. (strain PCC 6803 / Kazusa) OX=1111708 GN=slr1658 PE=4 SV=1	2276.18	11.1524	0.500005	no	yes	enrich	11739.4	13.5191	0.0130495	up	yes	enrich	5.15752	2.36668	0.0302161	up		enrich	1.03333	2352.05	12130.7	------	------	------	COG5381	S:Function unknown	------	------	------	3	21.1	0	12.039	3	8	1	199	22.656	4.38049	12.039	3
ppk2, pap	slr1363	P73537	Slr1363 protein OS=Synechocystis sp. (strain PCC 6803 / Kazusa) OX=1111708 GN=slr1363 PE=4 SV=1	1640.08	10.6796	0.500006	no	yes	enrich	9350.29	13.1908	6.55783e-05	up	yes	enrich	5.70112	2.51124	0.132705	no		no	1.03333	1694.75	9661.97	ppk2, pap	------	------	COG2326	S:Function unknown	PF03976.17	PPK2	Polyphosphate kinase 2	10	24.4	0	42.983	10	23	1	500	58.901	8.41153	42.983	10
rsbQ	sll0553	Q55390	Sll0553 protein OS=Synechocystis sp. (strain PCC 6803 / Kazusa) OX=1111708 GN=sll0553 PE=4 SV=1	1.01613	0.0230836	0.78878	no		no	6293.13	12.6196	2.22873e-06	up	yes	enrich	6193.24	12.5965	2.22801e-06	up	yes	enrich	1.03333	1.05	6502.9	rsbQ	------	------	ENOG410ZRIG	S:Function unknown	PF12697.10;PF00561.23;PF12146.11	Abhydrolase_6;Abhydrolase_1;Hydrolase_4	Alpha/beta hydrolase family;alpha/beta hydrolase fold;Serine aminopeptidase, S33	6	29	0	9.5014	6	13	1	345	38.269	5.21483	9.5014	6
slr0865	slr0865	P73759	Slr0865 protein OS=Synechocystis sp. (strain PCC 6803 / Kazusa) OX=1111708 GN=slr0865 PE=4 SV=1	1.01613	0.0230836	0.78878	no		no	5946.39	12.5378	0.00526285	up	yes	enrich	5852	12.5147	0.00526287	up	yes	enrich	1.03333	1.05	6144.6	------	------	------	COG4301	S:Function unknown	PF10017.12	Methyltransf_33	Histidine-specific methyltransferase, SAM-dependent	2	7.4	0	1.8494	2	6	1	337	37.963	4.95718	1.8494	2
sll1305	sll1305	P73598	Sll1305 protein OS=Synechocystis sp. (strain PCC 6803 / Kazusa) OX=1111708 GN=sll1305 PE=4 SV=1	1.01613	0.0230836	0.78878	no		no	5817.48	12.5062	0.00255166	up	yes	enrich	5725.14	12.4831	0.00255167	up	yes	enrich	1.03333	1.05	6011.4	------	------	------	COG0596	S:Function unknown	PF00561.23;PF12697.10	Abhydrolase_1;Abhydrolase_6	alpha/beta hydrolase fold;Alpha/beta hydrolase family	5	26.1	0	10.497	5	12	1	295	32.885	4.87192	10.497	5
ccmM	sll1031	P72758	Carboxysome assembly protein CcmM OS=Synechocystis sp. (strain PCC 6803 / Kazusa) OX=1111708 GN=ccmM PE=1 SV=1	1.01613	0.0230836	0.78878	no		no	2495.16	11.2849	0.00845892	up	yes	enrich	2455.56	11.2618	0.00845902	up	yes	enrich	1.03333	1.05	2578.33	ccmM	------	------	COG0663	S:Function unknown	PF00101.23;PF00132.27	RuBisCO_small;Hexapep	Ribulose bisphosphate carboxylase, small chain;Bacterial transferase hexapeptide	6	9.9	0	7.4188	6	19	1	687	73.12	8.83405	7.4188	6
ebfC	slr1847	P73057	Nucleoid-associated protein slr1847 OS=Synechocystis sp. (strain PCC 6803 / Kazusa) OX=1111708 GN=slr1847 PE=3 SV=1	26822.9	14.7112	0.0760327	no	yes	enrich	7636.81	12.8988	0.0115399	up	yes	enrich	0.284712	-1.81242	0.0052958	down		no	1.03333	27717	7891.37	ebfC	------	------	COG0718	S:Function unknown	PF02575.19	YbaB_DNA_bd	YbaB/EbfC DNA-binding family	5	49.1	0	51.491	5	32	1	114	12.135	4.61512	51.491	5	98
tldD;pmbA	slr1322	P74002	Metalloprotease slr1322 OS=Synechocystis sp. (strain PCC 6803 / Kazusa) OX=1111708 GN=slr1322 PE=3 SV=1	1.01613	0.0230836	0.78878	no		no	2798.32	11.4503	0.000147256	up	yes	enrich	2753.9	11.4273	0.000147255	up	yes	enrich	1.03333	1.05	2891.6	tldD;pmbA	------	------	COG0312	S:Function unknown	PF19289.2;PF19290.2	PmbA_TldD_C;PmbA_TldD_M	PmbA/TldA metallopeptidase C-terminal domain;PmbA/TldA metallopeptidase central domain	5	13.5	0	7.1925	5	12	1	489	53.129	5.40427	7.1925	5
sll1774	sll1774	P73620	Sll1774 protein OS=Synechocystis sp. (strain PCC 6803 / Kazusa) OX=1111708 GN=sll1774 PE=4 SV=1	1.01613	0.0230836	0.78878	no		no	3889.52	11.9254	0.0231701	up	yes	enrich	3827.78	11.9023	0.0231703	up	yes	enrich	1.03333	1.05	4019.17	------	------	------	COG5464	S:Function unknown	------	------	------	1	14.6	0	23.039	3	9	7	260	29.71	5.13491	23.039	3
sll1388	sll1388	P74148	Universal stress protein Sll1388 OS=Synechocystis sp. (strain PCC 6803 / Kazusa) OX=1111708 GN=sll1388 PE=3 SV=1	2341.6	11.1933	0.500004	no	yes	enrich	6074.03	12.5684	0.012015	up	yes	enrich	2.59397	1.37516	0.151264	no		no	1.03333	2419.65	6276.5	------	------	------	COG0589	S:Function unknown	PF00582.29	Usp	Universal stress protein family	2	14.9	0	26.644	2	11	1	154	17.292	4.91438	26.644	2
sll1039	sll1039	P72738	Sll1039 protein OS=Synechocystis sp. (strain PCC 6803 / Kazusa) OX=1111708 GN=sll1039 PE=4 SV=1	1946.85	10.9269	0.500005	no	yes	enrich	5224.81	12.3512	0.00131547	up	yes	enrich	2.68372	1.42423	0.338936	no		no	1.03333	2011.75	5398.97	------	------	------	COG2307	S:Function unknown	PF04168.15	Alpha-E	A predicted alpha-helical domain with a conserved ER motif.	2	6.6	0	2.9146	2	12	1	379	43.883	8.61847	2.9146	2
sll1873	sll1873	P74135	Sll1873 protein OS=Synechocystis sp. (strain PCC 6803 / Kazusa) OX=1111708 GN=sll1873 PE=1 SV=1	16912.7	14.0458	0.108711	no	yes	enrich	4819.39	12.2346	0.184407	no	yes	enrich	0.284956	-1.81119	0.0500962	no		no	1.03333	17476.5	4980.03	------	------	------	ENOG410Y5TY	S:Function unknown	------	------	------	4	45.5	0	10.2	4	12	1	121	12.906	9.99539	10.2	4
slr0731	slr0731	P72675	Slr0731 protein OS=Synechocystis sp. (strain PCC 6803 / Kazusa) OX=1111708 GN=slr0731 PE=4 SV=1	1.01613	0.0230836	0.78878	no		no	3504.61	11.775	0.00781096	up	yes	enrich	3448.98	11.752	0.00781104	up	yes	enrich	1.03333	1.05	3621.43	------	------	------	ENOG410Y2IQ	S:Function unknown	PF11285.11	DUF3086	Protein of unknown function	5	14.2	0	17.443	5	13	1	402	44.716	4.41994	17.443	5
ssl1972	ssl1972	P72925	UPF0367 protein ssl1972 OS=Synechocystis sp. (strain PCC 6803 / Kazusa) OX=1111708 GN=ssl1972 PE=1 SV=1	7720.65	12.9145	0.0943378	no	yes	enrich	4804.61	12.2302	0.0133147	up	yes	enrich	0.622307	-0.684301	0.0805456	no		no	1.03333	7978	4964.77	------	------	------	ENOG41122CJ	S:Function unknown	------	------	------	3	43	0	10.215	3	11	1	93	9.9234	5.30293	10.215	3
slr0962	slr0962	P72852	Slr0962 protein OS=Synechocystis sp. (strain PCC 6803 / Kazusa) OX=1111708 GN=slr0962 PE=4 SV=1	1.01613	0.0230836	0.78878	no		no	3847.74	11.9098	0.0131579	up	yes	enrich	3786.67	11.8867	0.013158	up	yes	enrich	1.03333	1.05	3976	------	------	------	ENOG4112AQQ	S:Function unknown	PF07444.14	Ycf66_N	Ycf66 protein N-terminus	3	7.3	0	44.826	3	12	1	477	51.836	4.05162	44.826	3
slr1259	slr1259	P73799	Slr1259 protein OS=Synechocystis sp. (strain PCC 6803 / Kazusa) OX=1111708 GN=slr1259 PE=4 SV=1	1.01613	0.0230836	0.78878	no		no	3044.23	11.5719	0.00792303	up	yes	enrich	2995.9	11.5488	0.00792311	up	yes	enrich	1.03333	1.05	3145.7	------	------	------	COG0491	S:Function unknown	PF00753.30	Lactamase_B	Metallo-beta-lactamase superfamily	2	12.5	0	6.0283	2	5	1	232	25.747	5.47913	6.0283	2
slr1579	slr1579	P74611	Slr1579 protein OS=Synechocystis sp. (strain PCC 6803 / Kazusa) OX=1111708 GN=slr1579 PE=4 SV=1	1.01613	0.0230836	0.78878	no		no	1521.16	10.571	0.00532663	up	yes	enrich	1497.02	10.5479	0.00532674	up	yes	enrich	1.03333	1.05	1571.87	------	------	------	ENOG410YJNZ	S:Function unknown	PF11832.11	DUF3352	Protein of unknown function	3	6.6	0	3.4694	3	9	1	562	61.12	5.49573	3.4694	3
slr1949	slr1949	P74511	Thylakoid membrane protein slr1949 OS=Synechocystis sp. (strain PCC 6803 / Kazusa) OX=1111708 GN=slr1949 PE=4 SV=1	1.01613	0.0230836	0.78878	no		no	2069.87	11.0153	0.0061261	up	yes	enrich	2037.02	10.9922	0.0061262	up	yes	enrich	1.03333	1.05	2138.87	------	------	------	ENOG410XPQZ	S:Function unknown	PF11780.11	DUF3318	Protein of unknown function	2	9	0	2.9086	2	4	1	212	23.882	9.15898	2.9086	2
slr0818	slr0818	P74054	Slr0818 protein OS=Synechocystis sp. (strain PCC 6803 / Kazusa) OX=1111708 GN=slr0818 PE=4 SV=1	5576.03	12.445	0.0279294	up	yes	enrich	1	0	1	no		no	0.000179339	-12.445	0.0279294	down		no	1.03333	5761.9	1.03333	------	------	------	ENOG410Z7EU	S:Function unknown	------	------	------	3	9.8	0	16.871	3	7	1	451	50.417	5.8076	16.871	3
slr1097	slr1097	P72741	Slr1097 protein OS=Synechocystis sp. (strain PCC 6803 / Kazusa) OX=1111708 GN=slr1097 PE=4 SV=1	2912.71	11.5081	0.500004	no	yes	enrich	3901.84	11.9299	0.183788	no	yes	enrich	1.33959	0.421792	0.785583	no		no	1.03333	3009.8	4031.9	------	------	------	COG5474	S:Function unknown	PF08847.14	Crr6	Chlororespiratory reduction 6	2	12.3	0	2.836	2	8	1	163	19.003	4.56738	2.836	2
arsA, ASNA1, GET3	sll0086	Q55794	Putative arsenical pump-driving ATPase OS=Synechocystis sp. (strain PCC 6803 / Kazusa) OX=1111708 GN=sll0086 PE=3 SV=1	1.01613	0.0230836	0.78878	no		no	1856	10.858	0.184463	no	yes	enrich	1826.54	10.8349	0.184466	no	yes	enrich	1.03333	1.05	1917.87	arsA, ASNA1, GET3	------	------	COG0003	S:Function unknown	PF02374.18;PF17886.4;PF13614.9;PF01656.26	ArsA_ATPase;ArsA_HSP20;AAA_31;CbiA	Anion-transporting ATPase;HSP20-like domain found in ArsA;AAA domain;CobQ/CobB/MinD/ParA nucleotide binding domain	2	5.1	0	2.8967	2	6	1	396	44.626	5.17271	2.8967	2
sll1367	sll1367	P74544	Sll1367 protein OS=Synechocystis sp. (strain PCC 6803 / Kazusa) OX=1111708 GN=sll1367 PE=4 SV=1	1.01613	0.0230836	0.78878	no		no	1670.68	10.7062	0.184029	no	yes	enrich	1644.16	10.6831	0.184032	no	yes	enrich	1.03333	1.05	1726.37	------	------	------	ENOG410YNHR	S:Function unknown	------	------	------	2	7.7	0	2.4488	2	5	1	261	30.065	6.90903	2.4488	2
mazF, ndoA, chpA	slr1130	P73488	Sll1130 protein OS=Synechocystis sp. (strain PCC 6803 / Kazusa) OX=1111708 GN=sll1130 PE=4 SV=1	3699.53	11.8531	0.070513	no	yes	enrich	3642.32	11.8306	0.00139789	up	yes	enrich	0.984536	-0.0224842	0.881716	no		no	1.03333	3822.85	3763.73	mazF, ndoA, chpA	------	------	ENOG41128N4	S:Function unknown	PF02452.20	PemK_toxin	PemK-like, MazF-like toxin of type II toxin-antitoxin system	3	25.2	0	3.0021	3	11	1	115	12.933	8.88885	3.0021	3
slr1470	slr1470	P74154	Slr1470 protein OS=Synechocystis sp. (strain PCC 6803 / Kazusa) OX=1111708 GN=slr1470 PE=4 SV=1	1.01613	0.0230836	0.78878	no		no	1661	10.6978	0.186516	no	yes	enrich	1634.63	10.6748	0.186519	no	yes	enrich	1.03333	1.05	1716.37	------	------	------	ENOG4111P59	S:Function unknown	PF03703.17	bPH_2	Bacterial PH domain	3	22.1	0	2.2532	3	7	1	131	14.902	9.34058	2.2532	3
slr1590	slr1590	P72968	Slr1590 protein OS=Synechocystis sp. (strain PCC 6803 / Kazusa) OX=1111708 GN=slr1590 PE=4 SV=1	1258.55	10.2975	0.500008	no	yes	enrich	1691.23	10.7239	0.183509	no	yes	enrich	1.34379	0.426309	0.783207	no		no	1.03333	1300.5	1747.6	------	------	------	ENOG410Y22N	S:Function unknown	------	------	------	2	8.5	0	11.181	2	8	1	295	32.604	4.86561	11.181	2
sll1456	sll1456	P73445	Sll1456 protein OS=Synechocystis sp. (strain PCC 6803 / Kazusa) OX=1111708 GN=sll1456 PE=4 SV=1	14762.9	13.8497	0.00830473	up	yes	enrich	8242.68	13.0089	4.61806e-05	up	yes	enrich	0.558337	-0.840792	3.29597e-05	no		no	1.03333	15255	8517.43	------	------	------	ENOG4112257;ENOG410ZWCA	S:Function unknown;	PF05050.15	Methyltransf_21	Methyltransferase FkbM domain	6	25.5	0	7.0722	6	23	1	302	33.517	4.98054	7.0722	6
slr1968	slr1968	P74108	Slr1968 protein OS=Synechocystis sp. (strain PCC 6803 / Kazusa) OX=1111708 GN=slr1968 PE=4 SV=1	1.01613	0.0230836	0.78878	no		no	666.874	9.38127	0.188019	no	yes	enrich	656.289	9.35819	0.188026	no	yes	enrich	1.03333	1.05	689.103	------	------	------	COG4995;COG0457	S:Function unknown;	PF12770.10;PF13424.9;PF00515.31;PF13374.9;PF07719.20;PF17874.4;PF13432.9	CHAT;TPR_12;TPR_1;TPR_10;TPR_2;TPR_MalT;TPR_16	CHAT domain;Tetratricopeptide repeat;Tetratricopeptide repeat;Tetratricopeptide repeat;Tetratricopeptide repeat;MalT-like TPR region;Tetratricopeptide repeat	2	3	0	2.9601	2	3	1	934	104.31	5.54245	2.9601	2
rpaA;rpaB;phoB	slr0947	P74314	OmpR subfamily OS=Synechocystis sp. (strain PCC 6803 / Kazusa) OX=1111708 GN=slr0947 PE=4 SV=1	6753.15	12.7213	0.124332	no	yes	enrich	5883.55	12.5225	0.034495	up	yes	enrich	0.871231	-0.198873	0.654703	no		no	1.03333	6978.25	6079.67	rpaA;rpaB;phoB	syz02020	Two-component system	COG0745	T:Signal transduction mechanisms	PF00072.27;PF00486.31	Response_reg;Trans_reg_C	Response regulator receiver domain;Transcriptional regulatory protein, C terminal	5	28.2	0	13.797	5	14	1	234	26.264	4.79939	13.797	5	154
phb,slr1106	slr1106	P72754	Prohibitin OS=Synechocystis sp. (strain PCC 6803 / Kazusa) OX=1111708 GN=phb PE=4 SV=1	4992.29	12.2855	0.123679	no	yes	enrich	5538.45	12.4353	0.00104714	up	yes	enrich	1.1094	0.149781	0.528163	no		no	1.03333	5158.7	5723.07	------	------	------	COG0330	T:Signal transduction mechanisms	PF01145.28	Band_7	SPFH domain / Band 7 family	3	11.3	0	3.3897	3	10	1	282	30.569	5.20517	3.3897	3
sll1888	sll1888	P74115	Sensory transduction histidine kinase OS=Synechocystis sp. (strain PCC 6803 / Kazusa) OX=1111708 GN=sll1888 PE=4 SV=1	1.01613	0.0230836	0.78878	no		no	3187.35	11.6381	0.183757	no	yes	enrich	3136.76	11.6151	0.183759	no	yes	enrich	1.03333	1.05	3293.6	K11527	------	------	ENOG410ZCWX	T:Signal transduction mechanisms	PF02518.29;PF00512.28;PF01590.29;PF13492.9	HATPase_c;HisKA;GAF;GAF_3	Histidine kinase-, DNA gyrase B-, and HSP90-like ATPase;His Kinase A;GAF domain;GAF domain	3	10.6	0	6.43	3	8	1	432	47.413	4.8734	6.43	3
kaiC	slr1942	P74503	KaiC-like protein 2 OS=Synechocystis sp. (strain PCC 6803 / Kazusa) OX=1111708 GN=slr1942 PE=3 SV=1	1.01613	0.0230836	0.78878	no		no	1167.42	10.1891	0.184321	no	yes	enrich	1148.89	10.166	0.184325	no	yes	enrich	1.03333	1.05	1206.33	kaiC	------	------	COG0467	T:Signal transduction mechanisms	PF06745.16;PF13481.9;PF14417.9;PF03796.18	ATPase;AAA_25;MEDS;DnaB_C	KaiC;AAA domain;MED;DnaB-like helicase C terminal domain	5	13.5	0	6.9869	5	10	1	505	56.175	5.53978	6.9869	5
crp;ntcA;dnr，sll1423	sll1423	P33779	Global nitrogen regulator OS=Synechocystis sp. (strain PCC 6803 / Kazusa) OX=1111708 GN=ntcA PE=4 SV=1	1228.31	10.2625	0.500008	no	yes	enrich	1722.58	10.7504	0.00724306	up	yes	enrich	1.4024	0.487901	0.756367	no		no	1.03333	1269.25	1780	crp;ntcA;dnr	syz02024;syz02020	Quorum sensing;Two-component system	ENOG410XVK4	T:Signal transduction mechanisms	PF00027.32;PF13545.9;PF00325.23	cNMP_binding;HTH_Crp_2;Crp	Cyclic nucleotide-binding domain;Crp-like helix-turn-helix domain;Bacterial regulatory proteins, crp family	4	24.9	0	46.522	4	11	1	225	25.046	6.53008	46.522	4
slr1103	slr1103	P72747	Slr1103 protein OS=Synechocystis sp. (strain PCC 6803 / Kazusa) OX=1111708 GN=slr1103 PE=4 SV=1	1.01613	0.0230836	0.78878	no		no	1052.16	10.0391	0.188616	no	yes	enrich	1035.46	10.0161	0.188621	no	yes	enrich	1.03333	1.05	1087.23	------	------	------	COG1716;ENOG410XNMH	T:Signal transduction mechanisms;	PF00563.23;PF00990.24;PF00498.29;PF16697.8	EAL;GGDEF;FHA;Yop-YscD_cpl	EAL domain;Diguanylate cyclase, GGDEF domain;FHA domain;Inner membrane component of T3SS, cytoplasmic domain	2	3.5	0	4.5567	2	4	1	706	79.83	5.24655	4.5567	2
ftsY;SRP54, ffh	slr1531	P74214	Signal recognition particle protein OS=Synechocystis sp. (strain PCC 6803 / Kazusa) OX=1111708 GN=ffh PE=3 SV=1	9005.71	13.1366	0.0159449	up	yes	enrich	14624.5	13.8361	0.00961083	up	yes	enrich	1.62392	0.699477	0.0575868	no		no	1.03333	9305.9	15112	ftsY;SRP54, ffh	syz03070;syz02024;syz03060	Bacterial secretion system;Quorum sensing;Protein export	COG0541	U:Intracellular trafficking, secretion, and vesicular transport	PF00448.25;PF02978.22;PF02881.22;PF01656.26;PF06414.15	SRP54;SRP_SPB;SRP54_N;CbiA;Zeta_toxin	SRP54-type protein, GTPase domain;Signal peptide binding domain;SRP54-type protein, helical bundle domain;CobQ/CobB/MinD/ParA nucleotide binding domain;Zeta toxin	13	33	0	60.944	13	39	1	482	52.145	9.0742	60.944	13
pilB;pilT	slr0063	Q55155	General secretion pathway protein E OS=Synechocystis sp. (strain PCC 6803 / Kazusa) OX=1111708 GN=gspE PE=3 SV=1	1.01613	0.0230836	0.78878	no		no	2220.87	11.1169	0.18478	no	yes	enrich	2185.62	11.0938	0.184782	no	yes	enrich	1.03333	1.05	2294.9	pilB;pilT	------	------	COG2804	U:Intracellular trafficking, secretion, and vesicular transport	PF00437.23;PF05157.18	T2SSE;T2SSE_N	Type II/IV secretion system protein;Type II secretion system	5	10.3	0	4.181	5	11	1	672	75.111	5.4635	4.181	5
yidC, slr1471	slr1471	P74155	Membrane protein insertase YidC OS=Synechocystis sp. (strain PCC 6803 / Kazusa) OX=1111708 GN=yidC PE=1 SV=1	1.01613	0.0230836	0.78878	no		no	7472.32	12.8673	0.00325309	up	yes	enrich	7353.71	12.8443	0.00325311	up	yes	enrich	1.03333	1.05	7721.4	yidC, spoIIIJ, OXA1, ccfA	syz03070;syz02024;syz03060	Bacterial secretion system;Quorum sensing;Protein export	COG0706	U:Intracellular trafficking, secretion, and vesicular transport	PF02096.23	60KD_IMP	60Kd inner membrane protein	2	5.7	0	9.0797	2	15	1	384	42.626	6.24663	9.0797	2
